# Supplementary material for: Three new species and one new subspecies of Depressariinae (Lepidoptera) from Europe
Source: Zookeys. 2017 Jul 12;(684):119–54. doi: 10.3897/zookeys.684.13383 (PMC5523186; doi:10.3897/zookeys.684.13383)
Supplement: XML Treatment for Depressaria albarracinella [file zookeys.684.13383-treatment1.xml]

<!DOCTYPE tp:taxon-treatment
  PUBLIC "-//TaxonX//DTD Taxonomic Treatment Publishing DTD v0 20100105//EN" "tax-treatment-NSO.dtd">
<tp:taxon-treatment xmlns:tp="http://www.plazi.org/taxpub"><tp:treatment-meta><kwd-group><label>Taxon classification</label><kwd><named-content xmlns:xlink="http://www.w3.org/1999/xlink" content-type="kingdom">Animalia</named-content></kwd><kwd><named-content xmlns:xlink="http://www.w3.org/1999/xlink" content-type="order">Lepidoptera</named-content></kwd><kwd><named-content xmlns:xlink="http://www.w3.org/1999/xlink" content-type="family">Depressariidae</named-content></kwd></kwd-group><mixed-citation publication-type="journal"><person-group><name><surname>Buchner</surname><given-names>Peter</given-names></name><name><surname>Corley</surname><given-names>Martin</given-names></name><name><surname>Junnilainen</surname><given-names>Jari</given-names></name></person-group><article-title>Three new species and one new subspecies of <tp:taxon-name><tp:taxon-name-part taxon-name-part-type="subfamily">Depressariinae</tp:taxon-name-part></tp:taxon-name> (<tp:taxon-name><tp:taxon-name-part taxon-name-part-type="order">Lepidoptera</tp:taxon-name-part></tp:taxon-name>) from Europe</article-title><source>Zookeys</source><day>12</day><month>7</month><year>2017</year><volume>2017</volume><issue>684</issue><fpage>119</fpage><lpage>154</lpage><pub-id pub-id-type="doi">10.3897/zookeys.684.13383</pub-id></mixed-citation></tp:treatment-meta><tp:nomenclature><tp:taxon-name>
            <tp:taxon-name-part taxon-name-part-type="genus" reg="Depressaria">Depressaria</tp:taxon-name-part>
            <tp:taxon-name-part taxon-name-part-type="species" reg="albarracinella">albarracinella</tp:taxon-name-part>
            <object-id xmlns:xlink="http://www.w3.org/1999/xlink" content-type="zoobank" xlink:type="simple">http://zoobank.org/69805CE8-47FC-43FA-BE58-06F6DB16C946</object-id>
          </tp:taxon-name><tp:taxon-authority>Corley</tp:taxon-authority><tp:taxon-status xmlns:xlink="http://www.w3.org/1999/xlink" xlink:type="simple">sp. n.</tp:taxon-status></tp:nomenclature><tp:treatment-sec sec-type="type locality" id="SECID0EPMAC"><title>Type locality.</title><p>Spain, Granada, Sierra Nevada, Collado del Lobo, north side, 2300 m.</p></tp:treatment-sec><tp:treatment-sec sec-type="Holotype" id="SECID0EUMAC"><title>Holotype.</title><p>♂ Sierra Nevada, Collado del Lobo, North Side, 2300 m, 14.vii.1969 | Hispania mer. K. Sattler &amp; D.J. Carter. BM 1970-26 | HOLOTYPE <italic><tp:taxon-name><tp:taxon-name-part taxon-name-part-type="genus" reg="Depressaria">Depressaria</tp:taxon-name-part> <tp:taxon-name-part taxon-name-part-type="species" reg="albarracinella">albarracinella</tp:taxon-name-part></tp:taxon-name></italic> Corley, teste M. Corley, 2004 | B.M. ♂ Genitalia slide No. 30716 | Corley prep. 1915m.</p></tp:treatment-sec><tp:treatment-sec sec-type="Paratypes" id="SECID0EFNAC"><title>Paratypes.</title><p>
            <bold>Spain</bold>: ♀ Sierra Nevada, Collado del Lobo, North Side, 2300 m, 14.vii.1969, Hisp. mer. K. Sattler &amp; D.J. Carter. BM 1970-26, <italic><tp:taxon-name><tp:taxon-name-part taxon-name-part-type="genus" reg="Depressaria">Depressaria</tp:taxon-name-part> <tp:taxon-name-part taxon-name-part-type="species" reg="albarracinella">albarracinella</tp:taxon-name-part></tp:taxon-name></italic> Corley, det. M. Corley, 2004; ♂ Prov. Granada, Sierra Nevada, Puerto de la Ra<!--PageBreak-->gua, 1000m, 1.vii.1969 K. Sattler &amp; D.J. Carter. <named-content xmlns:xlink="http://www.w3.org/1999/xlink" content-type="dwc:institutional_code" xlink:type="simple">NHMUK</named-content> prep. 18856 (<named-content xmlns:xlink="http://www.w3.org/1999/xlink" content-type="dwc:institutional_code" xlink:type="simple">NHMUK</named-content>); ♀ Andalusia, Sierra Nevada, Camina de Veleta, 2300 m, 23.x.1983, leg. E. Traugott-Olsen (<named-content xmlns:xlink="http://www.w3.org/1999/xlink" content-type="dwc:institutional_code" xlink:type="simple"><named-content content-type="dwc:institutional_code" xlink:type="simple">ZMUC</named-content></named-content>); 6 ♂♂, 2 ♀♀, Spain, Almería, Sierra de los Filabres, Alto del Calar del Gallinero, 1900–2022m, 17.-18.vi.2007, J. Šumpich leg. et det. (NMPC); 2 ♀♀, Spain, Almería, Sierra de los Filabres, route Purchena – Senés, 1600m, 16.vi.2007, J. Šumpich leg. et det. (NMPC); ♂ Castellón, Banderetta Pass, 800 m, 17.vii.1992, leg. M. Fibiger (<named-content xmlns:xlink="http://www.w3.org/1999/xlink" content-type="dwc:institutional_code" xlink:type="simple"><named-content content-type="dwc:institutional_code" xlink:type="simple">ZMUC</named-content></named-content>); ♂ Teruel, Albarracin, Val de Vecar, 1250 m, 17–18.vii.1981, leg. M. Fibiger (<named-content xmlns:xlink="http://www.w3.org/1999/xlink" content-type="dwc:institutional_code" xlink:type="simple"><named-content content-type="dwc:institutional_code" xlink:type="simple">ZMUC</named-content></named-content>) (Corley gen. prep. 1711); ♀ Teruel, Albarracin, Val de Vecar, 15.vii.1992. M. Fibiger (<named-content xmlns:xlink="http://www.w3.org/1999/xlink" content-type="dwc:institutional_code" xlink:type="simple"><named-content content-type="dwc:institutional_code" xlink:type="simple">ZMUC</named-content></named-content>) (Corley gen. prep. 1717); ♂ Teruel, Albarracin, 1150 m, 3.v.2002, leg. K. Černý, det. P. Buchner; ♀ Zaragosa, Bujareloz, 6 km, ♀, 300m 29.v.2015, leg. J. Viehmann, det P. Buchner; ♂ Huesca, Candasnos, 10 km S, 30.v.2015, leg. J. Viehmann, det P. Buchner.</p></tp:treatment-sec><tp:treatment-sec sec-type="material" id="SECID0EEOAC"><title>Other material examined.</title><p>
            <bold>Greece</bold>: ♂ Central Greece, Parnassos Mountains, 1 km NE Arachova, 1070 m, 9.vi.2013, leg. P. Skou (<named-content xmlns:xlink="http://www.w3.org/1999/xlink" content-type="dwc:institutional_code" xlink:type="simple"><named-content content-type="dwc:institutional_code" xlink:type="simple">ZMUC</named-content></named-content>), det. P. Buchner; 2♂♂ Lesbos, Molivos, 6.vi.1994 (gen.prep. <abbrev xmlns:xlink="http://www.w3.org/1999/xlink" xlink:title="“Depressariinae of Europe" id="ABBRID0EMOAC" xlink:type="simple">DEEUR</abbrev> 5398) and 7.vi.1994, leg. J.P. Baungaard (<named-content xmlns:xlink="http://www.w3.org/1999/xlink" content-type="dwc:institutional_code" xlink:type="simple"><named-content content-type="dwc:institutional_code" xlink:type="simple">ZMUC</named-content></named-content>), det. P. Buchner</p></tp:treatment-sec><tp:treatment-sec sec-type="diagnosis" id="SECID0EQOAC"><title>Diagnosis.</title><p>Externally <italic><tp:taxon-name><tp:taxon-name-part taxon-name-part-type="genus" reg="Depressaria">D.</tp:taxon-name-part> <tp:taxon-name-part taxon-name-part-type="species" reg="albarracinella">albarracinella</tp:taxon-name-part></tp:taxon-name></italic> differs from other species of the <italic><tp:taxon-name><tp:taxon-name-part taxon-name-part-type="species" reg="veneficella">veneficella</tp:taxon-name-part></tp:taxon-name></italic> group in the very weak or obsolete dark forewing markings and the absence of a dark spot at base of dorsum, but it is more reliably separated from other species in the group by various characters involving different proportions of one part of the male genitalia relative to another. This is best set out in a key.</p><p>The key below includes only the European species. <italic><tp:taxon-name><tp:taxon-name-part taxon-name-part-type="genus" reg="Depressaria">D.</tp:taxon-name-part> <tp:taxon-name-part taxon-name-part-type="species" reg="pentheri">pentheri</tp:taxon-name-part></tp:taxon-name></italic> Rebel, 1904 is omitted due to insufficient knowledge of this taxon. The North African <italic><tp:taxon-name><tp:taxon-name-part taxon-name-part-type="genus" reg="Depressaria">D.</tp:taxon-name-part> <tp:taxon-name-part taxon-name-part-type="species" reg="deverrella">deverrella</tp:taxon-name-part></tp:taxon-name></italic> Chrétien, 1915, has sometimes been listed as present in France, but we can find no evidence for this.</p><p>
            <bold>Key to males of European species of <italic><tp:taxon-name><tp:taxon-name-part taxon-name-part-type="genus" reg="Depressaria">Depressaria</tp:taxon-name-part> <tp:taxon-name-part taxon-name-part-type="species" reg="veneficella">veneficella</tp:taxon-name-part></tp:taxon-name></italic> group (see comparison in Fig. <xref ref-type="fig" rid="F1">1</xref>)</bold>
          </p><table-wrap id="TID0EUIAC" content-type="key" position="anchor" orientation="portrait"><table id="TID0EOKAC" rules="all"><tbody><tr><td rowspan="1" colspan="1">1</td><td rowspan="1" colspan="1">Saccus very short, not exceeding one quarter of valva length</td><td rowspan="1" colspan="1">
                    <bold>2</bold>
                  </td></tr><tr><td rowspan="1" colspan="1">–</td><td rowspan="1" colspan="1">Saccus clearly longer than one quarter of valva</td><td rowspan="1" colspan="1">
                    <bold>3</bold>
                  </td></tr><tr><td rowspan="1" colspan="1">2</td><td rowspan="1" colspan="1">Aedeagus shorter than valva; valva nearly parallel-sided in distal two-fifths, slender, blunt</td><td rowspan="1" colspan="1">
                    <bold><italic><tp:taxon-name><tp:taxon-name-part taxon-name-part-type="species" reg="gallicella">gallicella</tp:taxon-name-part></tp:taxon-name></italic> Chrétien, 1908</bold>
                  </td></tr><tr><td rowspan="1" colspan="1">–</td><td rowspan="1" colspan="1">Aedeagus about as long as valva, valva tapering to a sharp tip</td><td rowspan="1" colspan="1">
                    <bold><italic><tp:taxon-name><tp:taxon-name-part taxon-name-part-type="species" reg="cervicella">cervicella</tp:taxon-name-part></tp:taxon-name></italic> Herrich-Schäffer, 1854</bold>
                  </td></tr><tr><td rowspan="1" colspan="1">3</td><td rowspan="1" colspan="1">Cornutus short, shorter than one-third of aedeagus</td><td rowspan="1" colspan="1">
                    <bold><italic><tp:taxon-name><tp:taxon-name-part taxon-name-part-type="species" reg="veneficella">veneficella</tp:taxon-name-part></tp:taxon-name></italic> Zeller, 1847</bold>
                  </td></tr><tr><td rowspan="1" colspan="1">–</td><td rowspan="1" colspan="1">Cornutus longer than one-third of aedeagus</td><td rowspan="1" colspan="1">
                    <bold>4</bold>
                  </td></tr><tr><td rowspan="1" colspan="1">4</td><td rowspan="1" colspan="1">Saccus less than half as long as valva</td><td rowspan="1" colspan="1">
                    <bold><italic><tp:taxon-name><tp:taxon-name-part taxon-name-part-type="species" reg="albarracinella">albarracinella</tp:taxon-name-part></tp:taxon-name></italic> Corley, sp. n.</bold>
                  </td></tr><tr><td rowspan="1" colspan="1">–</td><td rowspan="1" colspan="1">Saccus longer, more than half as long as valva</td><td rowspan="1" colspan="1">
                    <bold>5</bold>
                  </td></tr><tr><td rowspan="1" colspan="1">5</td><td rowspan="1" colspan="1">Distal part of valva, beyond median bulge, slender, length to width ratio of this part 3:1 or more</td><td rowspan="1" colspan="1">
                    <bold><italic><tp:taxon-name><tp:taxon-name-part taxon-name-part-type="species" reg="eryngiella">eryngiella</tp:taxon-name-part></tp:taxon-name></italic> Millière, 1881</bold>
                  </td></tr><!--PageBreak--><tr><td rowspan="1" colspan="1">–</td><td rowspan="1" colspan="1">Distal part of valva, beyond median bulge, rapidly tapering from wide base, length to width ratio of this part 2:1 or less</td><td rowspan="1" colspan="1">
                    <bold><italic><tp:taxon-name><tp:taxon-name-part taxon-name-part-type="species" reg="discipunctella">discipunctella</tp:taxon-name-part></tp:taxon-name></italic> Herrich-Schäffer, 1854</bold>
                  </td></tr></tbody></table></table-wrap><fig id="F1" position="float" orientation="portrait"><label>Figure 1.</label><caption><p>Comparison of male genitalia of European <italic><tp:taxon-name><tp:taxon-name-part taxon-name-part-type="genus" reg="Depressaria">D.</tp:taxon-name-part> <tp:taxon-name-part taxon-name-part-type="species" reg="veneficella">veneficella</tp:taxon-name-part></tp:taxon-name></italic> group species. <italic><tp:taxon-name><tp:taxon-name-part taxon-name-part-type="genus" reg="Depressaria">D.</tp:taxon-name-part> <tp:taxon-name-part taxon-name-part-type="species" reg="cervicella">cervicella</tp:taxon-name-part></tp:taxon-name></italic> (Austria, Mödling) <italic><tp:taxon-name><tp:taxon-name-part taxon-name-part-type="genus" reg="Depressaria">D.</tp:taxon-name-part> <tp:taxon-name-part taxon-name-part-type="species" reg="gallicella">gallicella</tp:taxon-name-part></tp:taxon-name></italic> (Switzerland, Saillon) <italic><tp:taxon-name><tp:taxon-name-part taxon-name-part-type="genus" reg="Depressaria">D.</tp:taxon-name-part> <tp:taxon-name-part taxon-name-part-type="species" reg="eryngiella">eryngiella</tp:taxon-name-part></tp:taxon-name></italic> (Turkey, Malaty, Murhak Dagh) <italic><tp:taxon-name><tp:taxon-name-part taxon-name-part-type="genus" reg="Depressaria">D.</tp:taxon-name-part> <tp:taxon-name-part taxon-name-part-type="species" reg="albarracinella">albarracinella</tp:taxon-name-part></tp:taxon-name></italic> sp. n. (Greece, Arachova) <italic><tp:taxon-name><tp:taxon-name-part taxon-name-part-type="genus" reg="Depressaria">D.</tp:taxon-name-part> <tp:taxon-name-part taxon-name-part-type="species" reg="discipunctella">discipunctella</tp:taxon-name-part></tp:taxon-name></italic> (Macedonia, Petrina) <italic><tp:taxon-name><tp:taxon-name-part taxon-name-part-type="genus" reg="Depressaria">D.</tp:taxon-name-part> <tp:taxon-name-part taxon-name-part-type="species" reg="veneficella">veneficella</tp:taxon-name-part></tp:taxon-name></italic> (Italy, Sicily).</p></caption><graphic xmlns:xlink="http://www.w3.org/1999/xlink" xlink:href="zookeys-684-119-g001.jpg" position="float" orientation="portrait" xlink:type="simple" id="oo_144561.jpg"/></fig><p>
            <bold>Key to females of European species of <italic><tp:taxon-name><tp:taxon-name-part taxon-name-part-type="genus" reg="Depressaria">Depressaria</tp:taxon-name-part> <tp:taxon-name-part taxon-name-part-type="species" reg="veneficella">veneficella</tp:taxon-name-part></tp:taxon-name></italic> group</bold>
          </p><table-wrap id="TID0EBAAE" content-type="key" position="anchor" orientation="portrait"><table id="TID0ENBAE" rules="all"><tbody><tr><td rowspan="1" colspan="1">1</td><td rowspan="1" colspan="1">Ductus bursae expanded at anterior end then twisted and finally constricted at entrance to corpus bursae</td><td rowspan="1" colspan="1">
                    <bold>2</bold>
                  </td></tr><tr><td rowspan="1" colspan="1">–</td><td rowspan="1" colspan="1">Ductus bursae simple without constriction at entrance to corpus bursae</td><td rowspan="1" colspan="1">
                    <bold>4</bold>
                  </td></tr><tr><td rowspan="1" colspan="1">2</td><td rowspan="1" colspan="1">Ostium close to posterior margin of sternite VIII</td><td rowspan="1" colspan="1">
                    <bold>3</bold>
                  </td></tr><tr><td rowspan="1" colspan="1">–</td><td rowspan="1" colspan="1">Ostium opening on margin of sternite VIII</td><td rowspan="1" colspan="1">
                    <bold><italic><tp:taxon-name><tp:taxon-name-part taxon-name-part-type="species" reg="eryngiella">eryngiella</tp:taxon-name-part></tp:taxon-name></italic> Millière, 1881</bold>
                  </td></tr><tr><td rowspan="1" colspan="1">3</td><td rowspan="1" colspan="1">Sternite VIII anteriorly with a pair of sclerotized cusps, on either side of antrum</td><td rowspan="1" colspan="1">
                    <bold><italic><tp:taxon-name><tp:taxon-name-part taxon-name-part-type="species" reg="veneficella">veneficella</tp:taxon-name-part></tp:taxon-name></italic> Zeller, 1847</bold>
                  </td></tr><tr><td rowspan="1" colspan="1">–</td><td rowspan="1" colspan="1">Sternite VIII without such cusps</td><td rowspan="1" colspan="1">
                    <bold><italic><tp:taxon-name><tp:taxon-name-part taxon-name-part-type="species" reg="discipunctella">discipunctella</tp:taxon-name-part></tp:taxon-name></italic> Herrich-Schäffer, 1854</bold>
                  </td></tr><tr><td rowspan="1" colspan="1">4</td><td rowspan="1" colspan="1">Anterior margin of sternite VIII with deep sinus; ostium close to posterior margin</td><td rowspan="1" colspan="1">
                    <bold><italic><tp:taxon-name><tp:taxon-name-part taxon-name-part-type="species" reg="albarracinella">albarracinella</tp:taxon-name-part></tp:taxon-name></italic> Corley, sp. n.</bold>
                  </td></tr><!--PageBreak--><tr><td rowspan="1" colspan="1">–</td><td rowspan="1" colspan="1">Anterior margin of sternite VIII straight or slightly convex</td><td rowspan="1" colspan="1">
                    <bold>5</bold>
                  </td></tr><tr><td rowspan="1" colspan="1">5</td><td rowspan="1" colspan="1">Signum minute; ductus bursae of uniform width</td><td rowspan="1" colspan="1">
                    <bold><italic><tp:taxon-name><tp:taxon-name-part taxon-name-part-type="species" reg="gallicella">gallicella</tp:taxon-name-part></tp:taxon-name></italic> Chrétien, 1908</bold>
                  </td></tr><tr><td rowspan="1" colspan="1">–</td><td rowspan="1" colspan="1">Signum small, but wider than narrowest part of ductus bursae close to antrum; ductus bursae with swelling in middle</td><td rowspan="1" colspan="1">
                    <bold><italic><tp:taxon-name><tp:taxon-name-part taxon-name-part-type="species" reg="cervicella">cervicella</tp:taxon-name-part></tp:taxon-name></italic> Herrich-Schäffer, 1854</bold>
                  </td></tr></tbody></table></table-wrap><p>
            <bold>Description. Adult</bold> (Figs <xref ref-type="fig" rid="F2">2</xref>–<xref ref-type="fig" rid="F3">4</xref>). Wingspan 23–26 mm. Head cinnamon-brown on neck and crown; face light brownish buff. Labial palp with segment 3 two-thirds length of segment 2, segment 2 buff with tufted scales on ventral side cinnamon; segment 3 cinnamon with dark grey ring beyond middle, tip cinnamon-buff. Antenna light grey-brown, narrowly ringed dark brown. Thorax light brownish buff, rarely darker. Forewing light brown, often with slight cinnamon tinge, often very weakly marked but sometimes with more or less faint grey-brown interrupted streaks in cell, in fold, beyond cell, between veins to costa and between veins to termen; occasionally a faint brown spot is present at base of dorsum; equally indistinct grey-brown spots between vein-ends at termen; cilia light brown, without obvious cilia line. Hindwing light grey, slightly darker posteriorly, with narrow grey-brown line around terminal and dorsal margins; cilia light grey-brown at apex to almost white at dorsal base, with a fine darker cilia line. Abdomen light grey-brown.</p><p>Variation: The forewing markings vary from almost completely obsolete to present but faint compared with most other <italic><tp:taxon-name><tp:taxon-name-part taxon-name-part-type="genus" reg="Depressaria">Depressaria</tp:taxon-name-part></tp:taxon-name></italic> species. The specimen from Huesca, Spain (Fig. <xref ref-type="fig" rid="F3">4</xref>) is the most strongly marked that we have seen. Sometimes a faint V-shaped pale fascia is visible beyond end of cell.</p><fig id="F2" position="float" orientation="portrait"><label>Figure 2.</label><caption><p>
          <italic><tp:taxon-name><tp:taxon-name-part taxon-name-part-type="genus" reg="Depressaria">Depressaria</tp:taxon-name-part> <tp:taxon-name-part taxon-name-part-type="species" reg="albarracinella">albarracinella</tp:taxon-name-part></tp:taxon-name></italic> sp. n. Holotype male, Spain, Granada, Sierra Nevada, Collado del Lobo, North Side, 2300 m, 14.vii.1969, leg. K. Sattler &amp; D.J. Carter (<named-content xmlns:xlink="http://www.w3.org/1999/xlink" content-type="dwc:institutional_code" xlink:type="simple">NHMUK</named-content>) (photo D. Lees).</p></caption><graphic xmlns:xlink="http://www.w3.org/1999/xlink" xlink:href="zookeys-684-119-g002.jpg" position="float" orientation="portrait" xlink:type="simple" id="oo_144562.jpg"/></fig><fig id="F3" position="float" orientation="portrait"><label>Figures 3–4.</label><caption><p>
          <bold>3</bold> <italic><tp:taxon-name><tp:taxon-name-part taxon-name-part-type="genus" reg="Depressaria">Depressaria</tp:taxon-name-part> <tp:taxon-name-part taxon-name-part-type="species" reg="albarracinella">albarracinella</tp:taxon-name-part></tp:taxon-name></italic> sp. n. Head. Paratype. Spain, Granada, Sierra Nevada, Camina de Veleta, 2300 m, 22.x.1987, leg. E. Traugott-Olsen (<named-content xmlns:xlink="http://www.w3.org/1999/xlink" content-type="dwc:institutional_code" xlink:type="simple"><named-content content-type="dwc:institutional_code" xlink:type="simple">ZMUC</named-content></named-content>) <bold>4</bold> <italic><tp:taxon-name><tp:taxon-name-part taxon-name-part-type="genus" reg="Depressaria">Depressaria</tp:taxon-name-part> <tp:taxon-name-part taxon-name-part-type="species" reg="albarracinella">albarracinella</tp:taxon-name-part></tp:taxon-name></italic> sp. n. Paratype. Spain, Huesca, Candasnos, 30.v.2015, leg. J. Viehmann.</p></caption><graphic xmlns:xlink="http://www.w3.org/1999/xlink" xlink:href="zookeys-684-119-g003.jpg" position="float" orientation="portrait" xlink:type="simple" id="oo_144563.jpg"/></fig><!--PageBreak--><!--PageBreak--><p>
            <bold>Male genitalia</bold> (Fig. <xref ref-type="fig" rid="F4">5</xref>). Gnathos elongate; socii elongate, parallel-sided, divergent; valva almost as long as aedeagus, apex incurved, sacculus with two lobes, the inner broadly triangular, the second longer and narrower, slightly incurved; anellus broadly pyriform, distal margin slightly emarginated; saccus triangular, of similar length to anellus; aedeagus slender with slightly expanded base, cornutus about two-fifths length of aedeagus.</p><fig id="F4" position="float" orientation="portrait"><label>Figures 5–6.</label><caption><p>
          <bold>5</bold> <italic><tp:taxon-name><tp:taxon-name-part taxon-name-part-type="genus" reg="Depressaria">Depressaria</tp:taxon-name-part> <tp:taxon-name-part taxon-name-part-type="species" reg="albarracinella">albarracinella</tp:taxon-name-part></tp:taxon-name></italic> sp. n. Male genitalia. Paratype. Spain, Castellón, Banderetta Pass, 800 m, 17.vii.1992, leg. M. Fibiger, slide <abbrev xmlns:xlink="http://www.w3.org/1999/xlink" xlink:title="“Depressariinae of Europe" id="ABBRID0E1UAE" xlink:type="simple">DEEUR</abbrev> 0762 (<named-content xmlns:xlink="http://www.w3.org/1999/xlink" content-type="dwc:institutional_code" xlink:type="simple"><named-content content-type="dwc:institutional_code" xlink:type="simple">ZMUC</named-content></named-content>) <bold>6</bold> <italic><tp:taxon-name><tp:taxon-name-part taxon-name-part-type="genus" reg="Depressaria">Depressaria</tp:taxon-name-part> <tp:taxon-name-part taxon-name-part-type="species" reg="albarracinella">albarracinella</tp:taxon-name-part></tp:taxon-name></italic> sp. n. Female genitalia. Paratype. Spain, Granada, Camina de Veleta, 2300m, 22.x.1987, leg. E. Traugott-Olsen, slide <abbrev xmlns:xlink="http://www.w3.org/1999/xlink" xlink:title="“Depressariinae of Europe" id="ABBRID0ELVAE" xlink:type="simple">DEEUR</abbrev> 0772 (<named-content xmlns:xlink="http://www.w3.org/1999/xlink" content-type="dwc:institutional_code" xlink:type="simple"><named-content content-type="dwc:institutional_code" xlink:type="simple">ZMUC</named-content></named-content>).</p></caption><graphic xmlns:xlink="http://www.w3.org/1999/xlink" xlink:href="zookeys-684-119-g004.jpg" position="float" orientation="portrait" xlink:type="simple" id="oo_144564.jpg"/></fig><p>
            <bold>Female genitalia</bold> (Fig. <xref ref-type="fig" rid="F4">6</xref>). Anterior margin of sternite VIII with median sinus, ostium close to posterior margin; ductus bursae long, without swellings or ornamentation; signum small, wider than long, not as wide as ductus bursae in most of its length.</p></tp:treatment-sec><tp:treatment-sec sec-type="Molecular data" id="SECID0E3VAE"><title>Molecular data.</title><p>
            <bold>Data of barcoded specimens.</bold> <named-content xmlns:xlink="http://www.w3.org/1999/xlink" content-type="dwc:institutional_code" xlink:type="simple">TLMF</named-content> Lep 19062 (658 bp.[1n], ♀, Spain, Aragon, Albarracin, <named-content xmlns:xlink="http://www.w3.org/1999/xlink" content-type="dwc:verbatimCoordinates" xlink:type="simple"><named-content content-type="geo-json" specific-use="{&#34;type&#34;:&#34;Point&#34;,&#34;coordinates&#34;:[-1.450000,40.416667]}" id="NCID0EHWAE" xlink:type="simple">40°25'N; 1°27'W</named-content></named-content>, 3.v.2003, leg. et coll. K. Cerny, gen. prep. <abbrev xmlns:xlink="http://www.w3.org/1999/xlink" xlink:title="“Depressariinae of Europe" id="ABBRID0EMWAE" xlink:type="simple">DEEUR</abbrev> 1786); <named-content xmlns:xlink="http://www.w3.org/1999/xlink" content-type="dwc:institutional_code" xlink:type="simple">TLMF</named-content> Lep 19150 (658 bp.[0n], ♂, Spain, Huesca, Candasnos, <named-content xmlns:xlink="http://www.w3.org/1999/xlink" content-type="dwc:verbatimCoordinates" xlink:type="simple"><named-content content-type="geo-json" specific-use="{&#34;type&#34;:&#34;Point&#34;,&#34;coordinates&#34;:[0.666667,41.500000]}" id="NCID0ETWAE" xlink:type="simple">41°30'N; 0°40'E</named-content></named-content>, 30.v.2015, leg. J. Viehmann, coll. W. Schmitz, gen. prep. <abbrev xmlns:xlink="http://www.w3.org/1999/xlink" xlink:title="“Depressariinae of Europe" id="ABBRID0EYWAE" xlink:type="simple">DEEUR</abbrev> 3903); <named-content xmlns:xlink="http://www.w3.org/1999/xlink" content-type="dwc:institutional_code" xlink:type="simple">TLMF</named-content> Lep 17687 (658 bp.[0n], ♂, Greece, Parnassos Mountains, 1 km NW Arachova, 1070 m, <named-content xmlns:xlink="http://www.w3.org/1999/xlink" content-type="dwc:verbatimCoordinates" xlink:type="simple"><named-content content-type="geo-json" specific-use="{&#34;type&#34;:&#34;Point&#34;,&#34;coordinates&#34;:[22.583333,38.483333]}" id="NCID0E6WAE" xlink:type="simple">38°29'N; 22°35'E</named-content></named-content>, 9.vi.2013, leg. P. Skou, coll. <named-content xmlns:xlink="http://www.w3.org/1999/xlink" content-type="dwc:institutional_code" xlink:type="simple"><named-content content-type="dwc:institutional_code" xlink:type="simple">ZMUC</named-content></named-content>, gen. prep. <abbrev xmlns:xlink="http://www.w3.org/1999/xlink" xlink:title="“Depressariinae of Europe" id="ABBRID0EEXAE" xlink:type="simple">DEEUR</abbrev> 2326).</p><p>
            <bold>Neighbour-joining analysis</bold> (Fig. <xref ref-type="fig" rid="F5">7</xref>) shows <italic><tp:taxon-name><tp:taxon-name-part taxon-name-part-type="genus" reg="Depressaria">Depressaria</tp:taxon-name-part> <tp:taxon-name-part taxon-name-part-type="species" reg="eryngiella">eryngiella</tp:taxon-name-part></tp:taxon-name></italic> as the nearest neighbour with 2.45% p-distance. Intraspecific variability, based on present knowledge, 0% within the Spanish population and 1.08% between Spanish and Greek populations.</p><fig id="F5" position="float" orientation="portrait"><label>Figure 7.</label><caption><p>Neighbour-joining tree of <italic><tp:taxon-name><tp:taxon-name-part taxon-name-part-type="genus" reg="Depressaria">Depressaria</tp:taxon-name-part> <tp:taxon-name-part taxon-name-part-type="species" reg="albarracinella">albarracinella</tp:taxon-name-part></tp:taxon-name></italic> sp. n. and related species. Associated BOLD BINs: <italic><tp:taxon-name><tp:taxon-name-part taxon-name-part-type="genus" reg="Depressaria">D.</tp:taxon-name-part> <tp:taxon-name-part taxon-name-part-type="species" reg="albaracinella">albaracinella</tp:taxon-name-part></tp:taxon-name></italic>: <ext-link xmlns:xlink="http://www.w3.org/1999/xlink" xlink:type="simple" ext-link-type="uri" xlink:href="http://boldsystems.org/index.php/Public_BarcodeCluster?clusteruri=BOLD:ACX8130">BOLD:ACX8130</ext-link>; <italic><tp:taxon-name><tp:taxon-name-part taxon-name-part-type="genus" reg="Depressaria">D.</tp:taxon-name-part> <tp:taxon-name-part taxon-name-part-type="species" reg="eryngiella">eryngiella</tp:taxon-name-part></tp:taxon-name></italic>: <ext-link xmlns:xlink="http://www.w3.org/1999/xlink" xlink:type="simple" ext-link-type="uri" xlink:href="http://boldsystems.org/index.php/Public_BarcodeCluster?clusteruri=BOLD:ACF7124">BOLD:ACF7124</ext-link>; <italic><tp:taxon-name><tp:taxon-name-part taxon-name-part-type="genus" reg="Depressaria">D.</tp:taxon-name-part> <tp:taxon-name-part taxon-name-part-type="species" reg="veneficella">veneficella</tp:taxon-name-part></tp:taxon-name></italic>: <ext-link xmlns:xlink="http://www.w3.org/1999/xlink" xlink:type="simple" ext-link-type="uri" xlink:href="http://boldsystems.org/index.php/Public_BarcodeCluster?clusteruri=BOLD:ADC7254">BOLD:ADC7254</ext-link>; <italic><tp:taxon-name><tp:taxon-name-part taxon-name-part-type="genus" reg="Depressaria">D.</tp:taxon-name-part> <tp:taxon-name-part taxon-name-part-type="species" reg="gallicella">gallicella</tp:taxon-name-part></tp:taxon-name></italic>: <ext-link xmlns:xlink="http://www.w3.org/1999/xlink" xlink:type="simple" ext-link-type="uri" xlink:href="http://boldsystems.org/index.php/Public_BarcodeCluster?clusteruri=BOLD:ABA1484">BOLD:ABA1484</ext-link>; <italic><tp:taxon-name><tp:taxon-name-part taxon-name-part-type="genus" reg="Depressaria">D.</tp:taxon-name-part> <tp:taxon-name-part taxon-name-part-type="species" reg="discipunctella">discipunctella</tp:taxon-name-part></tp:taxon-name></italic>: <ext-link xmlns:xlink="http://www.w3.org/1999/xlink" xlink:type="simple" ext-link-type="uri" xlink:href="http://boldsystems.org/index.php/Public_BarcodeCluster?clusteruri=BOLD:AAO4681">BOLD:AAO4681</ext-link> (upper cluster) &amp; <ext-link xmlns:xlink="http://www.w3.org/1999/xlink" xlink:type="simple" ext-link-type="uri" xlink:href="http://boldsystems.org/index.php/Public_BarcodeCluster?clusteruri=BOLD:ABA1412">BOLD:ABA1412</ext-link> (lower cluster).</p></caption><graphic xmlns:xlink="http://www.w3.org/1999/xlink" xlink:href="zookeys-684-119-g005.jpg" position="float" orientation="portrait" xlink:type="simple" id="oo_144565.jpg"/></fig><p>For Maximum Likelihood analysis, see Fig. <xref ref-type="fig" rid="F27">70</xref>.</p></tp:treatment-sec><tp:treatment-sec sec-type="etymology" id="SECID0EQ1AE"><title>Etymology.</title><p>The species name is an adjective derived from Albarracin in Spain, an area where two of the paratypes were taken.</p></tp:treatment-sec><tp:treatment-sec sec-type="distribution" id="SECID0EV1AE"><title>Distribution.</title><p>
            <bold>Spain</bold>: Mountain areas of Eastern Spain from Sierra Nevada and Sierra de Los Filabres northwards, in the provinces of Granada, Almería, Castellón, Teruel, Zaragosa and Huesca. <bold>Greece</bold>: Parnassos Mountains in Central Greece, Lesbos.</p><!--PageBreak--></tp:treatment-sec><tp:treatment-sec sec-type="Bionomics" id="SECID0EA2AE"><title>Bionomics.</title><p>Larva and food-plant unknown, but the latter is likely to belong to <tp:taxon-name><tp:taxon-name-part taxon-name-part-type="family">Apiaceae</tp:taxon-name-part></tp:taxon-name>. Adult moths have been taken in May, June, July and October. It is probable that overwintering takes place in the adult stage, but less clear when the larvae would be feeding.</p></tp:treatment-sec><tp:treatment-sec sec-type="remarks" id="SECID0EL2AE"><title>Remarks.</title><p>The genus <italic><tp:taxon-name><tp:taxon-name-part taxon-name-part-type="genus" reg="Depressaria">Depressaria</tp:taxon-name-part></tp:taxon-name></italic> Haworth, 1811 includes around 125 species (<xref ref-type="bibr" rid="B12">Wikipedia 2016</xref>) with the greatest number in the Palaearctic region. The majority of the species are rather similar externally, but for the most part, the male genitalia give clear differences between species. Indeed there is such diversity in genital morphology within the genus that it is difficult to characterise the genus using genitalia characters. Within this great diversity there are some clearly defined groups, with a number of species sharing a suite of genitalia characters. One such group is the <italic><tp:taxon-name><tp:taxon-name-part taxon-name-part-type="species" reg="veneficella">veneficella</tp:taxon-name-part></tp:taxon-name></italic> group (Hannemann, 1953), currently with 13 species described from the Palaearctic region extending from western Europe and North Africa through the Middle East to central Asia, with the most eastern records from north-east China, Mongolia and the Altai region of Siberia. <xref ref-type="bibr" rid="B7">Lvovsky (1996)</xref> when describing <italic><tp:taxon-name><tp:taxon-name-part taxon-name-part-type="genus" reg="Depressaria">D.</tp:taxon-name-part> <tp:taxon-name-part taxon-name-part-type="species" reg="erzurumella">erzurumella</tp:taxon-name-part></tp:taxon-name></italic> Lvovsky, 1996 from Turkey, provided a key based on male genitalia to 11 species, omitting <italic><tp:taxon-name><tp:taxon-name-part taxon-name-part-type="genus" reg="Depressaria">D.</tp:taxon-name-part> <tp:taxon-name-part taxon-name-part-type="species" reg="pentheri">pentheri</tp:taxon-name-part></tp:taxon-name></italic> Rebel, 1904, which was known only from the female. Subsequently he described <italic><tp:taxon-name><tp:taxon-name-part taxon-name-part-type="genus" reg="Depressaria">D.</tp:taxon-name-part> <tp:taxon-name-part taxon-name-part-type="species" reg="kailai">kailai</tp:taxon-name-part></tp:taxon-name></italic> Lvovsky, 2009 (<xref ref-type="bibr" rid="B8">Lvovsky 2009</xref>). The new species, <italic><tp:taxon-name><tp:taxon-name-part taxon-name-part-type="genus" reg="Depressaria">D.</tp:taxon-name-part> <tp:taxon-name-part taxon-name-part-type="species" reg="albarracinella">albarracinella</tp:taxon-name-part></tp:taxon-name></italic>, belongs to this group.</p><p>The <italic><tp:taxon-name><tp:taxon-name-part taxon-name-part-type="species" reg="veneficella">veneficella</tp:taxon-name-part></tp:taxon-name></italic> group is characterised by rather long wings, forewings brown with pattern usually consisting of blackish streaks between the veins, but the pattern very reduced in some species. Male genitalia have elongate gnathos (nearly globose only in <italic>altaica</italic> Zeller, 1854 and <italic><tp:taxon-name><tp:taxon-name-part taxon-name-part-type="species" reg="kailai">kailai</tp:taxon-name-part></tp:taxon-name></italic>), valvae incurved at apex, costal margin sometimes with median bulge, sacculus widely crossing the valva with two (rarely three) processes on the posterior edge, the outer reaching close to the costal margin of valva or exceeding it, saccus often elongate, aedeagus slender, long with a single cornutus. Female genitalia with long ductus bursae. Species identification most often rests on the male genitalia, where the shape of the incurved apex of the valva, the length of the saccus and the relative proportions of the various parts provide diagnostic characters, in particular the length of the cornutus relative to the aedeagus and the length of the aedeagus relative to the length of the valva. Those species with known food-plants all feed on <tp:taxon-name><tp:taxon-name-part taxon-name-part-type="family">Apiaceae</tp:taxon-name-part></tp:taxon-name>.</p><p>The presence of an undescribed species of this group in Spain was recognised by Klaus Sattler after he and David Carter collected several specimens in Sierra Nevada in 1969. These have remained unnamed in <named-content xmlns:xlink="http://www.w3.org/1999/xlink" content-type="dwc:institutional_code" xlink:type="simple">NHMUK</named-content> since that date. Further specimens were later collected in the same area and elsewhere in Spain, most of these deposited in <named-content xmlns:xlink="http://www.w3.org/1999/xlink" content-type="dwc:institutional_code" xlink:type="simple"><named-content content-type="dwc:institutional_code" xlink:type="simple">ZMUC</named-content></named-content>. It was these that first came to the notice of M. Corley in 2004. Recently the species has been found in additional localities in Spain and in Greece. It is described here as <italic><tp:taxon-name><tp:taxon-name-part taxon-name-part-type="genus" reg="Depressaria">D.</tp:taxon-name-part> <tp:taxon-name-part taxon-name-part-type="species" reg="albarracinella">albarracinella</tp:taxon-name-part></tp:taxon-name></italic> Corley sp. n.</p><p>The specimens from Greece have not been included in the type series. Although there is no reason to doubt the identification, the p-distance of over 1% between the barcodes of Spanish and Greek specimens suggests that caution is not out of place.</p></tp:treatment-sec><tp:treatment-sec><!--Section generated to contain objects referenced in tp:taxon-treatment.--><fig id="F27" position="float" orientation="portrait"><label>Figure 70.</label><caption><p>Maximum Likelihood analysis of species from the genus <italic><tp:taxon-name><tp:taxon-name-part taxon-name-part-type="genus" reg="Depressaria">Depressaria</tp:taxon-name-part></tp:taxon-name></italic>: <italic><tp:taxon-name><tp:taxon-name-part taxon-name-part-type="genus" reg="Depressaria">D.</tp:taxon-name-part> <tp:taxon-name-part taxon-name-part-type="species" reg="albarracinella">albarracinella</tp:taxon-name-part></tp:taxon-name></italic>, sp. n., <italic><tp:taxon-name><tp:taxon-name-part taxon-name-part-type="genus" reg="Depressaria">D.</tp:taxon-name-part> <tp:taxon-name-part taxon-name-part-type="species" reg="saharae">saharae</tp:taxon-name-part></tp:taxon-name></italic> and selected species, predominately from the <italic><tp:taxon-name><tp:taxon-name-part taxon-name-part-type="genus" reg="Depressaria">D.</tp:taxon-name-part> <tp:taxon-name-part taxon-name-part-type="species" reg="veneficella">veneficella</tp:taxon-name-part></tp:taxon-name></italic> and <italic><tp:taxon-name><tp:taxon-name-part taxon-name-part-type="genus" reg="Depressaria">D.</tp:taxon-name-part> <tp:taxon-name-part taxon-name-part-type="species" reg="pastinacella">pastinacella</tp:taxon-name-part></tp:taxon-name></italic> groups: In addition to the selection used for the neighbour joining tree, the following species were included: <italic><tp:taxon-name><tp:taxon-name-part taxon-name-part-type="genus" reg="Depressaria">D.</tp:taxon-name-part> <tp:taxon-name-part taxon-name-part-type="species" reg="absynthiella">absynthiella</tp:taxon-name-part></tp:taxon-name></italic> Herrich-Schäffer, 1865 (<named-content xmlns:xlink="http://www.w3.org/1999/xlink" content-type="dwc:institutional_code" xlink:type="simple">TLMF</named-content> Lep 04836, <ext-link xmlns:xlink="http://www.w3.org/1999/xlink" xlink:type="simple" ext-link-type="uri" xlink:href="http://boldsystems.org/index.php/Public_BarcodeCluster?clusteruri=BOLD:ABA0596">BOLD:ABA0596</ext-link>) <italic><tp:taxon-name><tp:taxon-name-part taxon-name-part-type="genus" reg="Depressaria">D.</tp:taxon-name-part> <tp:taxon-name-part taxon-name-part-type="species" reg="badiella">badiella</tp:taxon-name-part></tp:taxon-name></italic> (Hübner,[1796]) (<named-content xmlns:xlink="http://www.w3.org/1999/xlink" content-type="dwc:institutional_code" xlink:type="simple">TLMF</named-content> Lep 07102, <ext-link xmlns:xlink="http://www.w3.org/1999/xlink" xlink:type="simple" ext-link-type="uri" xlink:href="http://boldsystems.org/index.php/Public_BarcodeCluster?clusteruri=BOLD:ACE1835">BOLD:ACE1835</ext-link> and <named-content xmlns:xlink="http://www.w3.org/1999/xlink" content-type="dwc:institutional_code" xlink:type="simple">TLMF</named-content> Lep 07192, <ext-link xmlns:xlink="http://www.w3.org/1999/xlink" xlink:type="simple" ext-link-type="uri" xlink:href="http://boldsystems.org/index.php/Public_BarcodeCluster?clusteruri=BOLD:AAF8243">BOLD:AAF8243</ext-link>; <italic><tp:taxon-name><tp:taxon-name-part taxon-name-part-type="genus" reg="Depressaria">D.</tp:taxon-name-part> <tp:taxon-name-part taxon-name-part-type="species" reg="halophilella">halophilella</tp:taxon-name-part></tp:taxon-name></italic> Chrétien, 1908 (<named-content xmlns:xlink="http://www.w3.org/1999/xlink" content-type="dwc:institutional_code" xlink:type="simple">TLMF</named-content> Lep 16458, <ext-link xmlns:xlink="http://www.w3.org/1999/xlink" xlink:type="simple" ext-link-type="uri" xlink:href="http://boldsystems.org/index.php/Public_BarcodeCluster?clusteruri=BOLD:AAL1490">BOLD:AAL1490</ext-link>); <italic><tp:taxon-name><tp:taxon-name-part taxon-name-part-type="genus" reg="Depressaria">D.</tp:taxon-name-part> <tp:taxon-name-part taxon-name-part-type="species" reg="macrotrichella">macrotrichella</tp:taxon-name-part></tp:taxon-name></italic> Rebel, 1917 (<named-content xmlns:xlink="http://www.w3.org/1999/xlink" content-type="dwc:institutional_code" xlink:type="simple">TLMF</named-content> Lep 19105, <ext-link xmlns:xlink="http://www.w3.org/1999/xlink" xlink:type="simple" ext-link-type="uri" xlink:href="http://boldsystems.org/index.php/Public_BarcodeCluster?clusteruri=BOLD:ADC9055">BOLD:ADC9055</ext-link>); <italic><tp:taxon-name><tp:taxon-name-part taxon-name-part-type="genus" reg="Depressaria">D.</tp:taxon-name-part> <tp:taxon-name-part taxon-name-part-type="species" reg="marcella">marcella</tp:taxon-name-part></tp:taxon-name></italic> Rebel, 1901 (<named-content xmlns:xlink="http://www.w3.org/1999/xlink" content-type="dwc:institutional_code" xlink:type="simple">TLMF</named-content> Lep 06993, <ext-link xmlns:xlink="http://www.w3.org/1999/xlink" xlink:type="simple" ext-link-type="uri" xlink:href="http://boldsystems.org/index.php/Public_BarcodeCluster?clusteruri=BOLD:ABW9330">BOLD:ABW9330</ext-link>); <italic><tp:taxon-name><tp:taxon-name-part taxon-name-part-type="genus" reg="Depressaria">D.</tp:taxon-name-part> <tp:taxon-name-part taxon-name-part-type="species" reg="pimpinellae">pimpinellae</tp:taxon-name-part></tp:taxon-name></italic> Zeller, 1839 (<named-content xmlns:xlink="http://www.w3.org/1999/xlink" content-type="dwc:institutional_code" xlink:type="simple">TLMF</named-content> Lep 06997, <ext-link xmlns:xlink="http://www.w3.org/1999/xlink" xlink:type="simple" ext-link-type="uri" xlink:href="http://boldsystems.org/index.php/Public_BarcodeCluster?clusteruri=BOLD:AAD6055">BOLD:AAD6055</ext-link>); <italic><tp:taxon-name><tp:taxon-name-part taxon-name-part-type="genus" reg="Depressaria">D.</tp:taxon-name-part> <tp:taxon-name-part taxon-name-part-type="species" reg="pseudobadiella">pseudobadiella</tp:taxon-name-part></tp:taxon-name></italic> Nel, 2011 (<named-content xmlns:xlink="http://www.w3.org/1999/xlink" content-type="dwc:institutional_code" xlink:type="simple">TLMF</named-content> Lep 19054, <ext-link xmlns:xlink="http://www.w3.org/1999/xlink" xlink:type="simple" ext-link-type="uri" xlink:href="http://boldsystems.org/index.php/Public_BarcodeCluster?clusteruri=BOLD:ACC4792">BOLD:ACC4792</ext-link>); <italic><tp:taxon-name><tp:taxon-name-part taxon-name-part-type="genus" reg="Depressaria">D.</tp:taxon-name-part> <tp:taxon-name-part taxon-name-part-type="species" reg="silesiaca">silesiaca</tp:taxon-name-part></tp:taxon-name></italic> Heinemann, 1870 (<named-content xmlns:xlink="http://www.w3.org/1999/xlink" content-type="dwc:institutional_code" xlink:type="simple">TLMF</named-content> Lep 04919, <ext-link xmlns:xlink="http://www.w3.org/1999/xlink" xlink:type="simple" ext-link-type="uri" xlink:href="http://boldsystems.org/index.php/Public_BarcodeCluster?clusteruri=BOLD:AAI9647">BOLD:AAI9647</ext-link>). The evolutionary history was inferred by using the Maximum Likelihood method based on the Tamura-Nei model. The tree with the highest log likelihood (-4818.52) is shown. Initial trees for the heuristic search were obtained automatically by applying Neighbor-Join and BioNJ algorithms to a matrix of pairwise distances estimated using the Maximum Composite Likelihood (MCL) approach, and then selecting the topology with superior log likelihood value. The tree is drawn to scale, with branch lengths measured in the number of substitutions per site. The proportion of sites where at least 1 unambiguous base is present in at least 1 sequence for each descendent clade is shown next to each internal node in the tree. The analysis involved 54 nucleotide sequences from selected species of <italic><tp:taxon-name><tp:taxon-name-part taxon-name-part-type="genus" reg="Agonopterix">Agonopterix</tp:taxon-name-part></tp:taxon-name></italic> and <italic><tp:taxon-name><tp:taxon-name-part taxon-name-part-type="genus" reg="Depressaria">Depressaria</tp:taxon-name-part></tp:taxon-name></italic>. Only the <italic><tp:taxon-name><tp:taxon-name-part taxon-name-part-type="genus" reg="Depressaria">Depressaria</tp:taxon-name-part></tp:taxon-name></italic>-part of the tree is shown here. Codon positions included were 1st+2nd+3rd+Noncoding. All positions containing gaps and missing data were eliminated. There were a total of 657 positions in the final dataset. Evolutionary analyses were conducted in MEGA7: Molecular Evolutionary Genetics Analysis version 7.0 for bigger datasets (Kumar, Stecher and Tamura 2015). The result is shown in radiation graphic, because in this view the evolutionary aspect is visualized better than in traditional tree.</p></caption><graphic xmlns:xlink="http://www.w3.org/1999/xlink" xlink:href="zookeys-684-119-g027.jpg" position="float" orientation="portrait" xlink:type="simple" id="oo_144588.jpg"/></fig></tp:treatment-sec><ref-list><ref id="B12"><mixed-citation xmlns:xlink="http://www.w3.org/1999/xlink" xlink:type="simple">
          <institution xlink:type="simple">Wikipedia</institution> (<year>2016</year>) <italic><tp:taxon-name><tp:taxon-name-part taxon-name-part-type="genus">Depressaria</tp:taxon-name-part></tp:taxon-name></italic>. <ext-link xlink:type="simple" ext-link-type="uri" xlink:href="https://en.wikipedia.org/wiki/Depressaria">https://en.wikipedia.org/wiki/Depressaria</ext-link> [visited 4 June 2017)]</mixed-citation></ref><ref id="B7"><mixed-citation xmlns:xlink="http://www.w3.org/1999/xlink" xlink:type="simple">
          <person-group><name name-style="western"><surname>Lvovsky</surname><given-names>AL</given-names></name></person-group> (<year>1996</year>) <article-title>New and little known species of <italic><tp:taxon-name><tp:taxon-name-part taxon-name-part-type="genus">Depressaria</tp:taxon-name-part></tp:taxon-name></italic> Haworth, 1811 (<tp:taxon-name><tp:taxon-name-part taxon-name-part-type="order">Lepidoptera</tp:taxon-name-part></tp:taxon-name>, <tp:taxon-name><tp:taxon-name-part taxon-name-part-type="family">Depressariidae</tp:taxon-name-part></tp:taxon-name>).</article-title> <source>Atalanta</source> <volume>27</volume>: <fpage>421</fpage>–<lpage>425</lpage>.</mixed-citation></ref><ref id="B8"><mixed-citation xmlns:xlink="http://www.w3.org/1999/xlink" xlink:type="simple">
          <person-group><name name-style="western"><surname>Lvovsky</surname><given-names>AL</given-names></name></person-group> (<year>2009</year>) <article-title>A new species of the genus <italic><tp:taxon-name><tp:taxon-name-part taxon-name-part-type="genus">Depressaria</tp:taxon-name-part></tp:taxon-name></italic> Haworth, 1811 (<tp:taxon-name><tp:taxon-name-part taxon-name-part-type="order">Lepidoptera</tp:taxon-name-part></tp:taxon-name>: <tp:taxon-name><tp:taxon-name-part taxon-name-part-type="family">Depressariidae</tp:taxon-name-part></tp:taxon-name>) from Kazakhstan and Tajikistan.</article-title> <source>Zoosystematica Rossica</source> <volume>18</volume>: <fpage>70</fpage>–<lpage>72</lpage>.</mixed-citation></ref></ref-list></tp:taxon-treatment>
