# Supplementary material for: Three new species and one new subspecies of Depressariinae (Lepidoptera) from Europe
Source: Zookeys. 2017 Jul 12;(684):119–54. doi: 10.3897/zookeys.684.13383 (PMC5523186; doi:10.3897/zookeys.684.13383)
Supplement: XML Treatment for Agonopterix carduncelli [file zookeys.684.13383-treatment2.xml]

<!DOCTYPE tp:taxon-treatment
  PUBLIC "-//TaxonX//DTD Taxonomic Treatment Publishing DTD v0 20100105//EN" "tax-treatment-NSO.dtd">
<tp:taxon-treatment xmlns:tp="http://www.plazi.org/taxpub"><tp:treatment-meta><kwd-group><label>Taxon classification</label><kwd><named-content xmlns:xlink="http://www.w3.org/1999/xlink" content-type="kingdom">Animalia</named-content></kwd><kwd><named-content xmlns:xlink="http://www.w3.org/1999/xlink" content-type="order">Lepidoptera</named-content></kwd><kwd><named-content xmlns:xlink="http://www.w3.org/1999/xlink" content-type="family">Depressariidae</named-content></kwd></kwd-group><mixed-citation publication-type="journal"><person-group><name><surname>Buchner</surname><given-names>Peter</given-names></name><name><surname>Corley</surname><given-names>Martin</given-names></name><name><surname>Junnilainen</surname><given-names>Jari</given-names></name></person-group><article-title>Three new species and one new subspecies of <tp:taxon-name><tp:taxon-name-part taxon-name-part-type="subfamily">Depressariinae</tp:taxon-name-part></tp:taxon-name> (<tp:taxon-name><tp:taxon-name-part taxon-name-part-type="order">Lepidoptera</tp:taxon-name-part></tp:taxon-name>) from Europe</article-title><source>Zookeys</source><day>12</day><month>7</month><year>2017</year><volume>2017</volume><issue>684</issue><fpage>119</fpage><lpage>154</lpage><pub-id pub-id-type="doi">10.3897/zookeys.684.13383</pub-id></mixed-citation></tp:treatment-meta><tp:nomenclature><tp:taxon-name>
            <tp:taxon-name-part taxon-name-part-type="genus" reg="Agonopterix">Agonopterix</tp:taxon-name-part>
            <tp:taxon-name-part taxon-name-part-type="species" reg="carduncelli">carduncelli</tp:taxon-name-part>
            <object-id xmlns:xlink="http://www.w3.org/1999/xlink" content-type="zoobank" xlink:type="simple">http://zoobank.org/F0BDBC85-90F3-41B9-8CE1-8DECC95F9CF8</object-id>
          </tp:taxon-name><tp:taxon-authority>Corley, sp. n. <!--PageBreak--></tp:taxon-authority></tp:nomenclature><tp:treatment-sec sec-type="type locality" id="SECID0EUAAG"><title>Type locality.</title><p>Portugal, Algarve, Boliqueime, 70 m, <named-content xmlns:xlink="http://www.w3.org/1999/xlink" content-type="dwc:verbatimCoordinates" xlink:type="simple"><named-content content-type="geo-json" specific-use="{&#34;type&#34;:&#34;Point&#34;,&#34;coordinates&#34;:[-8.016667,37.133333]}" id="NCID0E4AAG" xlink:type="simple">37°8'N; 8°1'W</named-content></named-content>.</p></tp:treatment-sec><tp:treatment-sec sec-type="Holotype" id="SECID0ECBAG"><title>Holotype.</title><p>♂, <bold>Portugal</bold>, Algarve, Boliqueime, 24.xi.2011, M.J. Dale | <italic><tp:taxon-name><tp:taxon-name-part taxon-name-part-type="genus" reg="Agonopterix">Agonopterix</tp:taxon-name-part> <tp:taxon-name-part taxon-name-part-type="species" reg="carduncelli">carduncelli</tp:taxon-name-part></tp:taxon-name></italic> Corley Holotype | slide MD01355, <abbrev xmlns:xlink="http://www.w3.org/1999/xlink" xlink:title="“Depressariinae of Europe" id="ABBRID0EVBAG" xlink:type="simple">DEEUR</abbrev> photo 0758 <italic><tp:taxon-name><tp:taxon-name-part taxon-name-part-type="genus" reg="Agonopterix">A.</tp:taxon-name-part> <tp:taxon-name-part taxon-name-part-type="species" reg="carduncelli">carduncelli</tp:taxon-name-part></tp:taxon-name></italic> | DNA barcode id. <named-content xmlns:xlink="http://www.w3.org/1999/xlink" content-type="dwc:institutional_code" xlink:type="simple">TLMF</named-content> Lep 07015. Specimen to be deposited in <named-content xmlns:xlink="http://www.w3.org/1999/xlink" content-type="dwc:institutional_code" xlink:type="simple">NHMUK</named-content>.</p></tp:treatment-sec><tp:treatment-sec sec-type="Paratypes" id="SECID0EJCAG"><title>Paratypes.</title><p>
            <bold>Portugal</bold>: 1 ♂, Algarve, Boliqueime, 20.xi.2010, M.J. Dale, gen.prep. <abbrev xmlns:xlink="http://www.w3.org/1999/xlink" xlink:title="“Depressariinae of Europe" id="ABBRID0ERCAG" xlink:type="simple">DEEUR</abbrev> 0757, in coll M.J. Dale; 1 ♂, Algarve, Mexilhoeira Grande, Cruzinha, 15.v.2011 ex l. iii.2011, <tp:taxon-name><tp:taxon-name-part taxon-name-part-type="genus" reg="Carthamus">Carthamus</tp:taxon-name-part> (<tp:taxon-name-part taxon-name-part-type="subgenus" reg="Carduncellus">Carduncellus</tp:taxon-name-part>) <tp:taxon-name-part taxon-name-part-type="species" reg="caeruleus">caeruleus</tp:taxon-name-part></tp:taxon-name>, leg. M.F.V. Corley, <abbrev xmlns:xlink="http://www.w3.org/1999/xlink" xlink:title="“Depressariinae of Europe" id="ABBRID0EDDAG" xlink:type="simple">DEEUR</abbrev> 0777, in coll. M. Corley; 1 ♀, same data but emerged 23.v.2011, gen. prep. <abbrev xmlns:xlink="http://www.w3.org/1999/xlink" xlink:title="“Depressariinae of Europe" id="ABBRID0EHDAG" xlink:type="simple">DEEUR</abbrev> 0776, in coll. M. Corley; <bold>Spain</bold>: 1 ♂, Cuenca, Izotely, 30.ix.2008, leg. L. Srnka, gen. prep. <abbrev xmlns:xlink="http://www.w3.org/1999/xlink" xlink:title="“Depressariinae of Europe" id="ABBRID0ENDAG" xlink:type="simple">DEEUR</abbrev> 2183, det. P. Buchner; <bold>Greece</bold>: 1 ♀, Messalongi Galatas, 5.v.2007, W. Schmitz, <abbrev xmlns:xlink="http://www.w3.org/1999/xlink" xlink:title="“Depressariinae of Europe" id="ABBRID0ETDAG" xlink:type="simple">DEEUR</abbrev> 4404, det. P. Buchner; <bold>Morocco</bold>: 1 ♂, 1 ♀, High Atlas, Ifrane, 30.vi.1972, leg. F. Hahn, gen. prep. <abbrev xmlns:xlink="http://www.w3.org/1999/xlink" xlink:title="“Depressariinae of Europe" id="ABBRID0EZDAG" xlink:type="simple">DEEUR</abbrev> 1983 (♂) bzw <abbrev xmlns:xlink="http://www.w3.org/1999/xlink" xlink:title="“Depressariinae of Europe" id="ABBRID0E4DAG" xlink:type="simple">DEEUR</abbrev> 1980 (♀), det. P. Buchner; 1 ♂ same locality, 2.vii.1972, G. Friedel (<named-content xmlns:xlink="http://www.w3.org/1999/xlink" content-type="dwc:institutional_code" xlink:type="simple">ZSM</named-content>), gen. prep. <abbrev xmlns:xlink="http://www.w3.org/1999/xlink" xlink:title="“Depressariinae of Europe" id="ABBRID0EGEAG" xlink:type="simple">DEEUR</abbrev> 1677, det. P. Buchner.</p></tp:treatment-sec><tp:treatment-sec sec-type="diagnosis" id="SECID0EKEAG"><title>Diagnosis.</title><p>The characteristic shape of segment 2 of the labial palp and the absence of a posterior crest on the thorax are features shared with a few other species mostly with similar coloration. <italic><tp:taxon-name><tp:taxon-name-part taxon-name-part-type="genus" reg="Agonopterix">A.</tp:taxon-name-part> <tp:taxon-name-part taxon-name-part-type="species" reg="straminella">straminella</tp:taxon-name-part></tp:taxon-name></italic> (Staudinger, 1870) is most similar with black dot at base of dorsum and black terminal dots together with paler hindwing, but lacks cell dots. Forms of <italic><tp:taxon-name><tp:taxon-name-part taxon-name-part-type="genus" reg="Agonopterix">A.</tp:taxon-name-part> <tp:taxon-name-part taxon-name-part-type="species" reg="carduncelli">carduncelli</tp:taxon-name-part></tp:taxon-name></italic> sp. n. without evident cell dots require genitalia examination to distinguish them from <italic><tp:taxon-name><tp:taxon-name-part taxon-name-part-type="genus" reg="Agonopterix">A.</tp:taxon-name-part> <tp:taxon-name-part taxon-name-part-type="species" reg="straminella">straminella</tp:taxon-name-part></tp:taxon-name></italic>. Other related species have better developed cell dots. In the male genitalia, <italic><tp:taxon-name><tp:taxon-name-part taxon-name-part-type="genus" reg="Agonopterix">A.</tp:taxon-name-part> <tp:taxon-name-part taxon-name-part-type="species" reg="carduncelli">carduncelli</tp:taxon-name-part></tp:taxon-name></italic> sp. n. is recognisable by the longer curved cuiller and broader valva in comparison with related species. The female is unique among European <italic><tp:taxon-name><tp:taxon-name-part taxon-name-part-type="genus" reg="Agonopterix">Agonopterix</tp:taxon-name-part></tp:taxon-name></italic> in the absence of a signum.</p><p>
            <bold>Description. Adult</bold> (Figs <xref ref-type="fig" rid="F6">8–9</xref>). Wingspan 19.5–21 mm. Head dull ochreous-buff, face creamy buff. Labial palp segment 2 with only the distal half rough-scaled and furrowed, pale buff with scattered light brown scales, segment 3 pale buff or ochreous-buff. Antenna with scape dull ochreous-brown, proximal part of flagellum ochreous-buff, ringed grey-brown, distally grey-brown. Thorax dull ochreous-buff often with darker median line, without posterior crest. Forewing pale ochreous-buff with faint pinkish tinge when fresh, with a variable amount of scattered light brown and blackish scales, particularly along veins towards termen and sometimes also in cell and between dorsum and fold; a black or brown dot at base of dorsum, a small dot in cell at two-fifths and usually another at end of cell; terminal spots dark grey-brown; a faint grey-brown stripe stretching through subdorsal area ending in a wider patch below end of cell; cilia pale ochreous-buff with weak cilia line. Hindwing light grey, darker in outer half; cilia light greyish ochreous with indistinct cilia lines. Legs pale ochreous-buff, foreleg blackish on upper side of tibia and part of tarsus. Abdomen light greyish buff.</p><p>Variation: Some specimens have many more scattered dark scales than others. The subdorsal spot can be distinct or dull pale brown; the cell dots may be obsolete, or if developed may still be indistinct due to the abundance of scattered scales; the development of the subdorsal streak is variable.</p><!--PageBreak--><p>
            <bold>Male genitalia.</bold> (Fig. <xref ref-type="fig" rid="F8">12</xref>). Similar to related species, but gnathos almost exceeding socii by its own length, valva broader and smooth-sided, slightly curved, tapered to rounded apex; cuiller curving outwards at middle, parallel-sided, round and slightly wrinkled at apex, crossing four-fifths width of valva, longer than in related species due to broader valva. Fig. <xref ref-type="fig" rid="F9">13</xref> shows male genitalia of the other six <italic><tp:taxon-name><tp:taxon-name-part taxon-name-part-type="species" reg="pallorella">pallorella</tp:taxon-name-part></tp:taxon-name></italic> group species for comparison.</p><!--PageBreak--><!--PageBreak--><!--PageBreak--><p>
            <bold>Female genitalia.</bold> (Fig. <xref ref-type="fig" rid="F10">14</xref>). Anterior margin of sternite VIII nearly straight, not bulging, ostium just beyond middle of plate; ductus bursae smooth, gradually expanding to corpus bursae; signum absent.</p><p>
            <bold>Description of larva.</bold> Head dark brown; prothoracic plate, thoracic legs and anal plate shining black; body deep purplish brown ; pinacula black. Full grown larva a little exceeding 20 mm.</p><fig id="F6" position="float" orientation="portrait"><label>Figures 8–9.</label><caption><p>
          <bold>8</bold> <italic><tp:taxon-name><tp:taxon-name-part taxon-name-part-type="genus" reg="Agonopterix">Agonopterix</tp:taxon-name-part> <tp:taxon-name-part taxon-name-part-type="species" reg="carduncelli">carduncelli</tp:taxon-name-part></tp:taxon-name></italic> sp. n. Holotype male. Portugal, Algarve, Boliqueime, 24.xi.2011, leg. M.J. Dale <bold>9</bold> <italic><tp:taxon-name><tp:taxon-name-part taxon-name-part-type="genus" reg="Agonopterix">Agonopterix</tp:taxon-name-part> <tp:taxon-name-part taxon-name-part-type="species" reg="carduncelli">carduncelli</tp:taxon-name-part></tp:taxon-name></italic> sp. n. Paratype. Portugal, Algarve, Mexilhoeira Grande, Cruzinha, 15.v.2011, e.l. on <italic><tp:taxon-name><tp:taxon-name-part taxon-name-part-type="genus" reg="Carthamus">Carthamus</tp:taxon-name-part></tp:taxon-name></italic> (<italic><tp:taxon-name><tp:taxon-name-part taxon-name-part-type="genus" reg="Carduncellus">Carduncellus</tp:taxon-name-part></tp:taxon-name>) <tp:taxon-name><tp:taxon-name-part taxon-name-part-type="species" reg="caeruleus">caeruleus</tp:taxon-name-part></tp:taxon-name></italic>, leg. M.F.V. Corley.</p></caption><graphic xmlns:xlink="http://www.w3.org/1999/xlink" xlink:href="zookeys-684-119-g006.jpg" position="float" orientation="portrait" xlink:type="simple" id="oo_144567.jpg"/></fig><fig id="F7" position="float" orientation="portrait"><label>Figures 10–11.</label><caption><p>
          <bold>10</bold> <italic><tp:taxon-name><tp:taxon-name-part taxon-name-part-type="genus" reg="Agonopterix">Agonopterix</tp:taxon-name-part> <tp:taxon-name-part taxon-name-part-type="species" reg="carduncelli">carduncelli</tp:taxon-name-part></tp:taxon-name></italic> sp. n. Head. Portugal, Algarve, Boliqueime, 20.xi.2010, leg. M.J. Dale <bold>11</bold> <italic><tp:taxon-name><tp:taxon-name-part taxon-name-part-type="genus" reg="Agonopterix">Agonopterix</tp:taxon-name-part> <tp:taxon-name-part taxon-name-part-type="species" reg="carduncelli">carduncelli</tp:taxon-name-part></tp:taxon-name></italic> sp. n. Head. Mexilhoeira Grande, Cruzinha, 23.v.2011, e.l. on <italic><tp:taxon-name><tp:taxon-name-part taxon-name-part-type="genus" reg="Carthamus">Carthamus</tp:taxon-name-part></tp:taxon-name></italic> (<italic><tp:taxon-name><tp:taxon-name-part taxon-name-part-type="genus" reg="Carduncellus">Carduncellus</tp:taxon-name-part></tp:taxon-name>) <tp:taxon-name><tp:taxon-name-part taxon-name-part-type="species" reg="caeruleus">caeruleus</tp:taxon-name-part></tp:taxon-name></italic>, leg. M.F.V. Corley.</p></caption><graphic xmlns:xlink="http://www.w3.org/1999/xlink" xlink:href="zookeys-684-119-g007.jpg" position="float" orientation="portrait" xlink:type="simple" id="oo_144568.jpg"/></fig><fig id="F8" position="float" orientation="portrait"><label>Figure 12.</label><caption><p>
          <italic><tp:taxon-name><tp:taxon-name-part taxon-name-part-type="genus" reg="Agonopterix">Agonopterix</tp:taxon-name-part> <tp:taxon-name-part taxon-name-part-type="species" reg="carduncelli">carduncelli</tp:taxon-name-part></tp:taxon-name></italic> sp. n. Male genitalia. Holotype. Portugal, Algarve, Boliqueime, 24.xi.2011, leg. M.J. Dale, slide MD01355 (gen. prep. and photo M. J. Dale).</p></caption><graphic xmlns:xlink="http://www.w3.org/1999/xlink" xlink:href="zookeys-684-119-g008.jpg" position="float" orientation="portrait" xlink:type="simple" id="oo_144569.jpg"/></fig><fig id="F9" position="float" orientation="portrait"><label>Figure 13.</label><caption><p>Comparison of male genitalia of European <italic><tp:taxon-name><tp:taxon-name-part taxon-name-part-type="genus" reg="Agonopterix">A.</tp:taxon-name-part> <tp:taxon-name-part taxon-name-part-type="species" reg="pallorella">pallorella</tp:taxon-name-part></tp:taxon-name></italic> group species, excluding <italic><tp:taxon-name><tp:taxon-name-part taxon-name-part-type="genus" reg="Agonopterix">A.</tp:taxon-name-part> <tp:taxon-name-part taxon-name-part-type="species" reg="carduncelli">carduncelli</tp:taxon-name-part></tp:taxon-name></italic> sp. n. <italic><tp:taxon-name><tp:taxon-name-part taxon-name-part-type="genus" reg="Agonopterix">A.</tp:taxon-name-part> <tp:taxon-name-part taxon-name-part-type="species" reg="pallorella">pallorella</tp:taxon-name-part></tp:taxon-name></italic> (Tunisia, Ksar); <italic><tp:taxon-name><tp:taxon-name-part taxon-name-part-type="genus" reg="Agonopterix">A.</tp:taxon-name-part> <tp:taxon-name-part taxon-name-part-type="species" reg="squamosa">squamosa</tp:taxon-name-part></tp:taxon-name></italic> (Turkey, Amasia); <italic><tp:taxon-name><tp:taxon-name-part taxon-name-part-type="genus" reg="Agonopterix">A.</tp:taxon-name-part> <tp:taxon-name-part taxon-name-part-type="species" reg="straminella">straminella</tp:taxon-name-part></tp:taxon-name></italic> (Tunisia, Jebel Chambi); <italic><tp:taxon-name><tp:taxon-name-part taxon-name-part-type="genus" reg="Agonopterix">A.</tp:taxon-name-part> <tp:taxon-name-part taxon-name-part-type="species" reg="kaekeritziana">kaekeritziana</tp:taxon-name-part></tp:taxon-name></italic> (Austria, Schwarzau); <italic><tp:taxon-name><tp:taxon-name-part taxon-name-part-type="genus" reg="Agonopterix">A.</tp:taxon-name-part> <tp:taxon-name-part taxon-name-part-type="species" reg="bipunctosa">bipunctosa</tp:taxon-name-part></tp:taxon-name></italic> (Sweden, Ronneby); <italic><tp:taxon-name><tp:taxon-name-part taxon-name-part-type="genus" reg="Agonopterix">A.</tp:taxon-name-part> <tp:taxon-name-part taxon-name-part-type="species" reg="broennoeensis">broennoeensis</tp:taxon-name-part></tp:taxon-name></italic> (Russia, Kola, Apatity).</p></caption><graphic xmlns:xlink="http://www.w3.org/1999/xlink" xlink:href="zookeys-684-119-g009.jpg" position="float" orientation="portrait" xlink:type="simple" id="oo_144570.jpg"/></fig></tp:treatment-sec><tp:treatment-sec sec-type="Molecular data" id="SECID0ELPAG"><title>Molecular data.</title><p>
            <bold>Data of barcoded specimens.</bold> <named-content xmlns:xlink="http://www.w3.org/1999/xlink" content-type="dwc:institutional_code" xlink:type="simple">TLMF</named-content> Lep 06978 (658 bp.[0n], ♂, Portugal, Mexilhoeira Grande, Cruzinha, <named-content xmlns:xlink="http://www.w3.org/1999/xlink" content-type="dwc:verbatimCoordinates" xlink:type="simple"><named-content content-type="geo-json" specific-use="{&#34;type&#34;:&#34;Point&#34;,&#34;coordinates&#34;:[-8.616667,37.166667]}" id="NCID0EWPAG" xlink:type="simple">37°10'N; 8°37'W</named-content></named-content>, leg. larva iii.2011 from <italic><tp:taxon-name><tp:taxon-name-part taxon-name-part-type="genus" reg="Carthamus">Carthamus</tp:taxon-name-part></tp:taxon-name></italic> (<italic><tp:taxon-name><tp:taxon-name-part taxon-name-part-type="genus" reg="Carduncellus">Carduncellus</tp:taxon-name-part></tp:taxon-name>) <tp:taxon-name><tp:taxon-name-part taxon-name-part-type="species" reg="caeruleus">caeruleus</tp:taxon-name-part></tp:taxon-name></italic>, e.p. 23.v.2011, leg., cult. and coll. M. Corley P9827); <named-content xmlns:xlink="http://www.w3.org/1999/xlink" content-type="dwc:institutional_code" xlink:type="simple">TLMF</named-content> Lep 06994 (620 bp.[0n], ♀, Portugal, Mexilhoeira Grande, Cruzinha, <named-content xmlns:xlink="http://www.w3.org/1999/xlink" content-type="dwc:verbatimCoordinates" xlink:type="simple"><named-content content-type="geo-json" specific-use="{&#34;type&#34;:&#34;Point&#34;,&#34;coordinates&#34;:[-8.616667,37.166667]}" id="NCID0EVQAG" xlink:type="simple">37°10'N; 8°37'W</named-content></named-content>, leg. larva iii.2011 from <italic><tp:taxon-name><tp:taxon-name-part taxon-name-part-type="genus" reg="Carthamus">Carthamus</tp:taxon-name-part></tp:taxon-name></italic> (<italic><tp:taxon-name><tp:taxon-name-part taxon-name-part-type="genus" reg="Carduncellus">Carduncellus</tp:taxon-name-part></tp:taxon-name>) <tp:taxon-name><tp:taxon-name-part taxon-name-part-type="species" reg="caeruleus">caeruleus</tp:taxon-name-part></tp:taxon-name></italic>, e.p. 15.v.2011, leg., cult. and coll. M. Corley P9824, gen. prep. <abbrev xmlns:xlink="http://www.w3.org/1999/xlink" xlink:title="“Depressariinae of Europe" id="ABBRID0ERRAG" xlink:type="simple">DEEUR</abbrev> 0776); <named-content xmlns:xlink="http://www.w3.org/1999/xlink" content-type="dwc:institutional_code" xlink:type="simple">TLMF</named-content> Lep 07015 (658 bp.[0n], ♂, Holotype, Portugal, Algarve, Loulé, Boliqueime, 70 m, <named-content xmlns:xlink="http://www.w3.org/1999/xlink" content-type="dwc:verbatimCoordinates" xlink:type="simple"><named-content content-type="geo-json" specific-use="{&#34;type&#34;:&#34;Point&#34;,&#34;coordinates&#34;:[-8.016667,37.133333]}" id="NCID0EYRAG" xlink:type="simple">37°8'N; 8°1'W</named-content></named-content>, 24.xi.2011, gen. prep. MD01355, leg. and coll. M.J. Dale); <named-content xmlns:xlink="http://www.w3.org/1999/xlink" content-type="dwc:institutional_code" xlink:type="simple">TLMF</named-content> Lep 07017 (658 bp.[0n], ♂, Portugal, Algarve, Boliqueime, <named-content xmlns:xlink="http://www.w3.org/1999/xlink" content-type="dwc:verbatimCoordinates" xlink:type="simple"><named-content content-type="geo-json" specific-use="{&#34;type&#34;:&#34;Point&#34;,&#34;coordinates&#34;:[-8.150000,37.116667]}" id="NCID0EASAG" xlink:type="simple">37°7'N; 8°9'W</named-content></named-content>, 20.xi.2010, leg. and coll. M.J. Dale, gen. prep. <abbrev xmlns:xlink="http://www.w3.org/1999/xlink" xlink:title="“Depressariinae of Europe" id="ABBRID0EFSAG" xlink:type="simple">DEEUR</abbrev> 0757).</p><p>
            <bold>Neighbour-joining analysis</bold> shows <italic><tp:taxon-name><tp:taxon-name-part taxon-name-part-type="genus" reg="Agonopterix">Agonopterix</tp:taxon-name-part> <tp:taxon-name-part taxon-name-part-type="species" reg="multiplicella">multiplicella</tp:taxon-name-part></tp:taxon-name></italic> (Erschoff, 1877) (<ext-link xmlns:xlink="http://www.w3.org/1999/xlink" xlink:type="simple" ext-link-type="uri" xlink:href="http://boldsystems.org/index.php/Public_BarcodeCluster?clusteruri=BOLD:AAF7196">BOLD:AAF7196</ext-link>, <named-content xmlns:xlink="http://www.w3.org/1999/xlink" content-type="dwc:institutional_code" xlink:type="simple">TLMF</named-content> Lep 19102) as the nearest neighbour with 1.83% p-distance and <italic><tp:taxon-name><tp:taxon-name-part taxon-name-part-type="genus" reg="Agonopterix">A.</tp:taxon-name-part> <tp:taxon-name-part taxon-name-part-type="species" reg="straminella">straminella</tp:taxon-name-part></tp:taxon-name></italic> (<ext-link xmlns:xlink="http://www.w3.org/1999/xlink" xlink:type="simple" ext-link-type="uri" xlink:href="http://boldsystems.org/index.php/Public_BarcodeCluster?clusteruri=BOLD:ABZ7581">BOLD:ABZ7581</ext-link>) as the second nearest neighbour with 2% p-distance. Intraspecific variability, based on present knowledge, 0.16% within the Portugese population. So far, genetic data are available only from Portugese specimens.</p><p>Differences in DNA barcodes arise over time through chance mutations. Such stochastic events sometimes lead to fairly unrelated species appearing as nearest neighbours. This is evidently the case with <italic><tp:taxon-name><tp:taxon-name-part taxon-name-part-type="genus" reg="Agonopterix">A.</tp:taxon-name-part> <tp:taxon-name-part taxon-name-part-type="species" reg="carduncelli">carduncelli</tp:taxon-name-part></tp:taxon-name></italic> sp. n. and <italic><tp:taxon-name><tp:taxon-name-part taxon-name-part-type="genus" reg="Agonopterix">A.</tp:taxon-name-part> <tp:taxon-name-part taxon-name-part-type="species" reg="multiplicella">multiplicella</tp:taxon-name-part></tp:taxon-name></italic>. The latter species has none of the characters of the <italic><tp:taxon-name><tp:taxon-name-part taxon-name-part-type="species" reg="pallorella">pallorella</tp:taxon-name-part></tp:taxon-name></italic> group.</p></tp:treatment-sec><tp:treatment-sec sec-type="etymology" id="SECID0EFUAG"><title>Etymology.</title><p>The species name, a noun in genitive case, is derived from the larval food-plant <italic><tp:taxon-name><tp:taxon-name-part taxon-name-part-type="genus" reg="Carthamus">Carthamus</tp:taxon-name-part></tp:taxon-name></italic> [=<italic><tp:taxon-name><tp:taxon-name-part taxon-name-part-type="genus" reg="Carduncellus">Carduncellus</tp:taxon-name-part></tp:taxon-name></italic>] <italic><tp:taxon-name><tp:taxon-name-part taxon-name-part-type="species" reg="caeruleus">caeruleus</tp:taxon-name-part></tp:taxon-name></italic> (<tp:taxon-name><tp:taxon-name-part taxon-name-part-type="family">Asteraceae</tp:taxon-name-part></tp:taxon-name>).</p></tp:treatment-sec><tp:treatment-sec sec-type="distribution" id="SECID0EIVAG"><title>Distribution.</title><p>Currently known only from Portugal, Spain, Greece and Morocco, but potentially more widespread around the Mediterranean with its food-plant.</p><!--PageBreak--></tp:treatment-sec><tp:treatment-sec sec-type="Bionomics" id="SECID0EOVAG"><title>Bionomics.</title><p>The larva feeds in the tips of shoots of <italic><tp:taxon-name><tp:taxon-name-part taxon-name-part-type="genus" reg="Carthamus">Carthamus</tp:taxon-name-part> <tp:taxon-name-part taxon-name-part-type="species" reg="caeruleus">caeruleus</tp:taxon-name-part></tp:taxon-name></italic> (L.) C. Presl in late March before the flowers develop. Larvae from Algarve collected on 17 March 2011 emerged in captivity in May. Small larvae were collected on 25 March 2017 (Portugal, Beira Litoral, Ansião, M. Corley and J. Nunes) and reared on by J. Nunes. Two reached the final instar (Figs <xref ref-type="fig" rid="F11">15–16</xref>) but succumbed to parasitoids.</p><fig id="F10" position="float" orientation="portrait"><label>Figure 14.</label><caption><p>
          <italic><tp:taxon-name><tp:taxon-name-part taxon-name-part-type="genus" reg="Agonopterix">Agonopterix</tp:taxon-name-part> <tp:taxon-name-part taxon-name-part-type="species" reg="carduncelli">carduncelli</tp:taxon-name-part></tp:taxon-name></italic> sp. n. Female genitalia. Paratype. Morocco, Ifrane, 30.vi.1972, gen. prep. <abbrev xmlns:xlink="http://www.w3.org/1999/xlink" xlink:title="“Depressariinae of Europe" id="ABBRID0EWWAG" xlink:type="simple">DEEUR</abbrev> 1980, leg. &amp; coll. F. Hahn.</p></caption><graphic xmlns:xlink="http://www.w3.org/1999/xlink" xlink:href="zookeys-684-119-g010.jpg" position="float" orientation="portrait" xlink:type="simple" id="oo_144571.jpg"/></fig><fig id="F11" position="float" orientation="portrait"><label>Figure 15–16.</label><caption><p>
          <italic><tp:taxon-name><tp:taxon-name-part taxon-name-part-type="genus" reg="Agonopterix">Agonopterix</tp:taxon-name-part> <tp:taxon-name-part taxon-name-part-type="species" reg="carduncelli">carduncelli</tp:taxon-name-part></tp:taxon-name></italic> sp. n Small larvae were collected on 25 March 2017 (Portugal, Beira Litoral, Ansião, M. Corley and J. Nunes) and reared on by J. Nunes. Two reached the final instar (Figs <xref ref-type="fig" rid="F11">15–16</xref>) but succumbed to parasitoids.</p></caption><graphic xmlns:xlink="http://www.w3.org/1999/xlink" xlink:href="zookeys-684-119-g011.jpg" position="float" orientation="portrait" xlink:type="simple" id="oo_144572.jpg"/></fig></tp:treatment-sec><tp:treatment-sec sec-type="remarks" id="SECID0E2XAG"><title>Remarks.</title><p>
            <italic><tp:taxon-name><tp:taxon-name-part taxon-name-part-type="genus" reg="Agonopterix">Agonopterix</tp:taxon-name-part></tp:taxon-name></italic> Hübner, 1825 with around 245 species (<xref ref-type="bibr" rid="B13">Wikipedia 2017</xref>) mainly in the Holarctic region is the largest genus in <tp:taxon-name><tp:taxon-name-part taxon-name-part-type="family">Depressariidae</tp:taxon-name-part></tp:taxon-name>. Unlike <italic><tp:taxon-name><tp:taxon-name-part taxon-name-part-type="genus" reg="Depressaria">Depressaria</tp:taxon-name-part></tp:taxon-name></italic>, male genitalia are rather similar throughout the genus. Easily defined groups within the genus are less obvious than in <italic><tp:taxon-name><tp:taxon-name-part taxon-name-part-type="genus" reg="Depressaria">Depressaria</tp:taxon-name-part></tp:taxon-name></italic>, but there are some such groups. One of these is the <italic><tp:taxon-name><tp:taxon-name-part taxon-name-part-type="species" reg="pallorella">pallorella</tp:taxon-name-part></tp:taxon-name></italic> group which includes several closely related species all feeding on <tp:taxon-name><tp:taxon-name-part taxon-name-part-type="family">Asteraceae</tp:taxon-name-part></tp:taxon-name> tribe Cynareae and sharing similar pale ochreous coloration, forewings without defined basal patch, oblique pair of dots reduced to one or absent, labial palp character<!--PageBreak--><!--PageBreak-->istic with appressed scales on underside of segment 2 in proximal half, distal half with forward projecting scales making a triangular tuft, thorax without posterior crest. The species of this group are <italic><tp:taxon-name><tp:taxon-name-part taxon-name-part-type="genus" reg="Agonopterix">A.</tp:taxon-name-part> <tp:taxon-name-part taxon-name-part-type="species" reg="pallorella">pallorella</tp:taxon-name-part></tp:taxon-name></italic> (Zeller, 1839), <italic><tp:taxon-name><tp:taxon-name-part taxon-name-part-type="genus" reg="Agonopterix">A.</tp:taxon-name-part> <tp:taxon-name-part taxon-name-part-type="species" reg="kaekeritziana">kaekeritziana</tp:taxon-name-part></tp:taxon-name></italic> (Linnaeus, 1767), <italic><tp:taxon-name><tp:taxon-name-part taxon-name-part-type="genus" reg="Agonopterix">A.</tp:taxon-name-part> <tp:taxon-name-part taxon-name-part-type="species" reg="bipunctosa">bipunctosa</tp:taxon-name-part></tp:taxon-name></italic> (Curtis, 1850), <italic><tp:taxon-name><tp:taxon-name-part taxon-name-part-type="genus" reg="Agonopterix">A.</tp:taxon-name-part> <tp:taxon-name-part taxon-name-part-type="species" reg="broennoeensis">broennoeensis</tp:taxon-name-part></tp:taxon-name></italic> Strand, 1920, <italic><tp:taxon-name><tp:taxon-name-part taxon-name-part-type="genus" reg="Agonopterix">A.</tp:taxon-name-part> <tp:taxon-name-part taxon-name-part-type="species" reg="straminella">straminella</tp:taxon-name-part></tp:taxon-name></italic> (Staudinger, 1870) and <italic><tp:taxon-name><tp:taxon-name-part taxon-name-part-type="genus" reg="Agonopterix">A.</tp:taxon-name-part> <tp:taxon-name-part taxon-name-part-type="species" reg="squamosa">squamosa</tp:taxon-name-part></tp:taxon-name></italic> (Mann, 1864). A few other described taxa are synonyms of the above mentioned species. However one species has been previously overlooked and is described here as <italic><tp:taxon-name><tp:taxon-name-part taxon-name-part-type="genus" reg="Agonopterix">A.</tp:taxon-name-part> <tp:taxon-name-part taxon-name-part-type="species" reg="carduncelli">carduncelli</tp:taxon-name-part></tp:taxon-name></italic> sp. n.</p><p>The existence of an <italic><tp:taxon-name><tp:taxon-name-part taxon-name-part-type="genus" reg="Agonopterix">Agonopterix</tp:taxon-name-part></tp:taxon-name></italic> feeding on <italic><tp:taxon-name><tp:taxon-name-part taxon-name-part-type="genus" reg="Carthamnus">Carthamnus</tp:taxon-name-part></tp:taxon-name></italic> in Algarve, Portugal was suspected from the late 1990s when empty spinnings were found by M. Corley on the plant in late April. After Michael Dale found an adult of an undescribed species in 2010, a visit to Algarve in March 2011 by M. Corley targeting larvae on this plant was successful, resulting in two reared adults (see paratypes).</p><p>Two reared specimens (which survived the deterioration of their larval food-plant after M. Corley returned to England), show a grey-brown tinge in place of scattered dark scales and lack the row of terminal dots, but these features are shared by some of the Moroccan specimens.</p><p>
            <xref ref-type="bibr" rid="B1">Corley (2002)</xref> mentions a specimen without signum from Setúbal, Portugal in <named-content xmlns:xlink="http://www.w3.org/1999/xlink" content-type="dwc:institutional_code" xlink:type="simple">MNHN</named-content> which was considered to be a possible aberration of <italic><tp:taxon-name><tp:taxon-name-part taxon-name-part-type="genus" reg="Agonopterix">A.</tp:taxon-name-part> <tp:taxon-name-part taxon-name-part-type="species" reg="mendesi">mendesi</tp:taxon-name-part></tp:taxon-name></italic> Corley, 2002. As the signum is not known to be absent in any other <italic><tp:taxon-name><tp:taxon-name-part taxon-name-part-type="genus" reg="Agonopterix">Agonopterix</tp:taxon-name-part></tp:taxon-name></italic> species, it is extremely probable that this specimen belongs to <italic><tp:taxon-name><tp:taxon-name-part taxon-name-part-type="genus" reg="Agonopterix">A.</tp:taxon-name-part> <tp:taxon-name-part taxon-name-part-type="species" reg="carduncelli">carduncelli</tp:taxon-name-part></tp:taxon-name></italic> sp. n.</p></tp:treatment-sec><ref-list><ref id="B13"><mixed-citation xmlns:xlink="http://www.w3.org/1999/xlink" xlink:type="simple">
          <institution xlink:type="simple">Wikipedia</institution> (<year>2017</year>) <italic><tp:taxon-name><tp:taxon-name-part taxon-name-part-type="genus">Agonopterix</tp:taxon-name-part></tp:taxon-name></italic>. <ext-link xlink:type="simple" ext-link-type="uri" xlink:href="https://en.wikipedia.org/wiki/Agonopterix">https://en.wikipedia.org/wiki/Agonopterix</ext-link> [visited 4 June 2017]</mixed-citation></ref><ref id="B1"><mixed-citation xmlns:xlink="http://www.w3.org/1999/xlink" xlink:type="simple">
          <person-group><name name-style="western"><surname>Corley</surname><given-names>MFV</given-names></name></person-group> (<year>2002</year>) <article-title>Two new species of <tp:taxon-name><tp:taxon-name-part taxon-name-part-type="family">Depressariidae</tp:taxon-name-part></tp:taxon-name> (<tp:taxon-name><tp:taxon-name-part taxon-name-part-type="order">Lepidoptera</tp:taxon-name-part></tp:taxon-name>) from Portugal.</article-title> <source>Nota lepidopterologica</source> <volume>24</volume>: <fpage>25</fpage>–<lpage>33</lpage>.</mixed-citation></ref></ref-list></tp:taxon-treatment>
