# Supplementary material for: Three new species and one new subspecies of Depressariinae (Lepidoptera) from Europe
Source: Zookeys. 2017 Jul 12;(684):119–54. doi: 10.3897/zookeys.684.13383 (PMC5523186; doi:10.3897/zookeys.684.13383)
Supplement: XML Treatment for Agonopterix pseudoferulae [file zookeys.684.13383-treatment3.xml]

<!DOCTYPE tp:taxon-treatment
  PUBLIC "-//TaxonX//DTD Taxonomic Treatment Publishing DTD v0 20100105//EN" "tax-treatment-NSO.dtd">
<tp:taxon-treatment xmlns:tp="http://www.plazi.org/taxpub"><tp:treatment-meta><kwd-group><label>Taxon classification</label><kwd><named-content xmlns:xlink="http://www.w3.org/1999/xlink" content-type="kingdom">Animalia</named-content></kwd><kwd><named-content xmlns:xlink="http://www.w3.org/1999/xlink" content-type="order">Lepidoptera</named-content></kwd><kwd><named-content xmlns:xlink="http://www.w3.org/1999/xlink" content-type="family">Depressariidae</named-content></kwd></kwd-group><mixed-citation publication-type="journal"><person-group><name><surname>Buchner</surname><given-names>Peter</given-names></name><name><surname>Corley</surname><given-names>Martin</given-names></name><name><surname>Junnilainen</surname><given-names>Jari</given-names></name></person-group><article-title>Three new species and one new subspecies of <tp:taxon-name><tp:taxon-name-part taxon-name-part-type="subfamily">Depressariinae</tp:taxon-name-part></tp:taxon-name> (<tp:taxon-name><tp:taxon-name-part taxon-name-part-type="order">Lepidoptera</tp:taxon-name-part></tp:taxon-name>) from Europe</article-title><source>Zookeys</source><day>12</day><month>7</month><year>2017</year><volume>2017</volume><issue>684</issue><fpage>119</fpage><lpage>154</lpage><pub-id pub-id-type="doi">10.3897/zookeys.684.13383</pub-id></mixed-citation></tp:treatment-meta><tp:nomenclature><tp:taxon-name>
            <tp:taxon-name-part taxon-name-part-type="genus" reg="Agonopterix">Agonopterix</tp:taxon-name-part>
            <tp:taxon-name-part taxon-name-part-type="species" reg="pseudoferulae">pseudoferulae</tp:taxon-name-part>
            <object-id xmlns:xlink="http://www.w3.org/1999/xlink" content-type="zoobank" xlink:type="simple">http://zoobank.org/8C70763C-9C9E-47CB-ABE7-F20B9271976C</object-id>
          </tp:taxon-name><tp:taxon-authority>Buchner &amp; Junnilainen</tp:taxon-authority><tp:taxon-status xmlns:xlink="http://www.w3.org/1999/xlink" xlink:type="simple">sp. n.</tp:taxon-status></tp:nomenclature><tp:treatment-sec sec-type="type locality" id="SECID0E65AG"><title>Type locality.</title><p>Italy, Sardinia, Laconi, <named-content xmlns:xlink="http://www.w3.org/1999/xlink" content-type="dwc:verbatimCoordinates" xlink:type="simple"><named-content content-type="geo-json" specific-use="{&#34;type&#34;:&#34;Point&#34;,&#34;coordinates&#34;:[9.050000,39.850000]}" id="NCID0EI6AG" xlink:type="simple">39°51'N; 9°3'E</named-content></named-content>.</p></tp:treatment-sec><tp:treatment-sec sec-type="Holotype" id="SECID0EN6AG"><title>Holotype.</title><p>♂, <bold>Italy</bold>, Sardinia, Laconi, 16.vi.2009, leg. J. Junnilainen, DNA barcode id. BC <named-content xmlns:xlink="http://www.w3.org/1999/xlink" content-type="dwc:institutional_code" xlink:type="simple">TLMF</named-content> Lep 19306, gen. prep. <abbrev xmlns:xlink="http://www.w3.org/1999/xlink" xlink:title="“Depressariinae of Europe" id="ABBRID0EV6AG" xlink:type="simple">DEEUR</abbrev> 4462, in coll. J. Junnilainen.</p></tp:treatment-sec><tp:treatment-sec sec-type="Paratypes" id="SECID0EZ6AG"><title>Paratypes.</title><p>1 ♀, same data as holotype, DNA barcode id. MM24152, leg. &amp; coll. J. Junnilainen; 2 ♂♂, 3 ♀♀, same data as holotype, leg. &amp; coll. J. Junnilainen; 1 ♂, 1 ♀, same data as holotype, leg. J. Junnilainen, in coll. ZMUH; 1 ♂, 1 ♀, same data as holotype, leg. J. Junnilainen, in coll. <named-content xmlns:xlink="http://www.w3.org/1999/xlink" content-type="dwc:institutional_code" xlink:type="simple">NHMUK</named-content>; 1 ♂, 1 ♀, same data as holotype, leg. J. Junnilainen, in coll. M. Corley; 1 ♀, Greece, Peloponnese, Chelmos, 2100 m, 10.vii.1963, leg. J. Klimesch, coll. <named-content xmlns:xlink="http://www.w3.org/1999/xlink" content-type="dwc:institutional_code" xlink:type="simple">ZSM</named-content>; 1 ♀, Italy, Puglia, 21.vii.1955, leg. S. Zangheri, in coll. <named-content xmlns:xlink="http://www.w3.org/1999/xlink" content-type="dwc:institutional_code" xlink:type="simple">ZSM</named-content>; 1 ♂, Italy, Puglia, “FG“ Gargano sopra Vieste, 400 m, 5.ix.2008, coll. G. Fiumi; 1 ♂, Italy, Sicilia, Madonie, Piano Battaglia, 18.x.1990, gen. prep. <abbrev xmlns:xlink="http://www.w3.org/1999/xlink" xlink:title="“Depressariinae of Europe" id="ABBRID0EOABG" xlink:type="simple">DEEUR</abbrev> 1928, in coll. <named-content xmlns:xlink="http://www.w3.org/1999/xlink" content-type="dwc:institutional_code" xlink:type="simple">TLMF</named-content>; 1 ♀, Italy, Latium, Mt Terminillo, 17.vii.2010, DNA barcode id. <named-content xmlns:xlink="http://www.w3.org/1999/xlink" content-type="dwc:institutional_code" xlink:type="simple">TLMF</named-content> Lep 19067, gen. prep. <abbrev xmlns:xlink="http://www.w3.org/1999/xlink" xlink:title="“Depressariinae of Europe" id="ABBRID0ESABG" xlink:type="simple">DEEUR</abbrev> 1737, leg. &amp; coll. T. Mayr; 1 ♂, 1 ♀, Italy, Puglia, Gargano, leg. larva 4.iv.2016 from <italic><tp:taxon-name><tp:taxon-name-part taxon-name-part-type="genus" reg="Elaeoselinum">Elaeoselinum</tp:taxon-name-part> <tp:taxon-name-part taxon-name-part-type="species" reg="asclepium">asclepium</tp:taxon-name-part></tp:taxon-name></italic>, e.p. end of April 2016, leg., cult. &amp; coll. P. Sonderegger.</p><p>
            <bold>Diagnosis.</bold> <italic><tp:taxon-name><tp:taxon-name-part taxon-name-part-type="genus" reg="Agonopterix">A.</tp:taxon-name-part> <tp:taxon-name-part taxon-name-part-type="species" reg="pseudoferulae">pseudoferulae</tp:taxon-name-part></tp:taxon-name></italic> sp. n. (Figs <xref ref-type="fig" rid="F14">19</xref>–<xref ref-type="fig" rid="F15">27</xref>) was confused with <italic><tp:taxon-name><tp:taxon-name-part taxon-name-part-type="genus" reg="Agonopterix">A.</tp:taxon-name-part> <tp:taxon-name-part taxon-name-part-type="species" reg="ferulae">ferulae</tp:taxon-name-part></tp:taxon-name></italic> (Figs <xref ref-type="fig" rid="F16">28–29</xref>) by Klimesch. At first glance, they do look similar, but a closer look shows two constant differences: the brick-red line between the proximal pair of dots and the <!--PageBreak-->distal dot and the diffuse dark spot which touches this line on costal side in <italic><tp:taxon-name><tp:taxon-name-part taxon-name-part-type="genus" reg="Agonopterix">A.</tp:taxon-name-part> <tp:taxon-name-part taxon-name-part-type="species" reg="pseudoferulae">pseudoferulae</tp:taxon-name-part></tp:taxon-name></italic> sp. n., which are both absent in <italic><tp:taxon-name><tp:taxon-name-part taxon-name-part-type="genus" reg="Agonopterix">A.</tp:taxon-name-part> <tp:taxon-name-part taxon-name-part-type="species" reg="ferulae">ferulae</tp:taxon-name-part></tp:taxon-name></italic> (if diffuse dark spots are present, they are found in other areas). <italic><tp:taxon-name><tp:taxon-name-part taxon-name-part-type="genus" reg="Agonopterix">A.</tp:taxon-name-part> <tp:taxon-name-part taxon-name-part-type="species" reg="atomella">atomella</tp:taxon-name-part></tp:taxon-name></italic> (Denis &amp; Schiffermüller, 1775) (Fig. <xref ref-type="fig" rid="F16">33</xref>) and <italic><tp:taxon-name><tp:taxon-name-part taxon-name-part-type="genus" reg="Agonopterix">A.</tp:taxon-name-part> <tp:taxon-name-part taxon-name-part-type="species" reg="scopariella">scopariella</tp:taxon-name-part></tp:taxon-name></italic> (Heinemann, 1870) (Fig. <xref ref-type="fig" rid="F16">32</xref>), the two species closest to <italic><tp:taxon-name><tp:taxon-name-part taxon-name-part-type="genus" reg="Agonopterix">A.</tp:taxon-name-part> <tp:taxon-name-part taxon-name-part-type="species" reg="pseudoferulae">pseudoferulae</tp:taxon-name-part></tp:taxon-name></italic> sp. n. in DNA barcode, do not have the reddish elements in central forewing pattern. <italic><tp:taxon-name><tp:taxon-name-part taxon-name-part-type="genus" reg="Agonopterix">A.</tp:taxon-name-part> <tp:taxon-name-part taxon-name-part-type="species" reg="oinochroa">oinochroa</tp:taxon-name-part></tp:taxon-name></italic> (Turati, 1879) (Fig. <xref ref-type="fig" rid="F16">31</xref>) has reddish elements here, but they surround the dots and do not form a line. A forewing pattern similar to <italic><tp:taxon-name><tp:taxon-name-part taxon-name-part-type="genus" reg="Agonopterix">A.</tp:taxon-name-part> <tp:taxon-name-part taxon-name-part-type="species" reg="pseudoferulae">pseudoferulae</tp:taxon-name-part></tp:taxon-name></italic> sp. n. is found only in <italic><tp:taxon-name><tp:taxon-name-part taxon-name-part-type="genus" reg="Agonopterix">A.</tp:taxon-name-part> <tp:taxon-name-part taxon-name-part-type="species" reg="cluniana">cluniana</tp:taxon-name-part></tp:taxon-name></italic> Huemer &amp; Lvovsky, 2000 (Fig. <xref ref-type="fig" rid="F16">30</xref>), but here differences are found in outline of forewing and shape of interneural dots at outer margin: apex rounded, outer margin convex, interneural dots round and diffuse in <italic><tp:taxon-name><tp:taxon-name-part taxon-name-part-type="genus" reg="Agonopterix">A.</tp:taxon-name-part> <tp:taxon-name-part taxon-name-part-type="species" reg="pseudoferulae">pseudoferulae</tp:taxon-name-part></tp:taxon-name></italic> sp. n., apex pointed, outer margin straight to concave, interneural dots narrow lines in <italic><tp:taxon-name><tp:taxon-name-part taxon-name-part-type="genus" reg="Agonopterix">A.</tp:taxon-name-part> <tp:taxon-name-part taxon-name-part-type="species" reg="cluniana">cluniana</tp:taxon-name-part></tp:taxon-name></italic>.</p></tp:treatment-sec><tp:treatment-sec sec-type="description" id="SECID0EHGBG"><title>Description.</title><p>
            <bold>Adult</bold>: Wingspan 19–21 mm. Scales of head brown, tips markedly paler. Labial palp segment 2 inner side pale, outer and ventral sides medium greyish brown or rusty brown scales mixed with blackish scales; third segment bicoloured, blackish at base, shortly above middle and at extreme tip, pale between the dark areas. Antenna dark brown. Thorax with posterior crest, rather dark brown, tegulae similar. Forewing predominantly dark reddish brown, whitish and black scales interspersed in low (but variable) numbers, basal field markedly paler, gradually passing into a pale <!--PageBreak-->stripe which runs along costa especially in proximal half and is interrupted by irregular dark patches. The centre of the forewing has the typical basic pattern of <italic><tp:taxon-name><tp:taxon-name-part taxon-name-part-type="genus" reg="Agonopterix">Agonopterix</tp:taxon-name-part></tp:taxon-name></italic> (two oblique dots at about one-third, one or two dots along veins at about one-half and a diffuse black spot between the two pairs of dots but closer to the costa) but with very distinct details: the two black, oblique dots partly bordered with reddish (brick-red to ochreous) scales which may connect the two dots on their proximal margin, distal margin pale to white, the third dot at about one-half with clear white centre and surrounded by a few dark scales, a brick-red to ochreous line connects the oblique dots with the distal dot and exeeds it a little; the diffuse blackish spot touches the brick-red line between the dots on the costal side. Cilia concolorous with wings. Under side of forewing dark grey except costa which is predominantly yellowish with interspersed <!--PageBreak-->groups of dark scales. Hindwing rather dark greyish brown, moderately translucent at base, cilia concolorous with wings, base and tips darker than in between. Legs covered with a mix of dark grey and pale scales, tibia yellowish to rusty brown on outer side, especially on fore- and hindlegs. Abdomen greyish, with broad dark line laterally and two rows of indistinct dark spots on ventral side.</p><p>No gender-specific differences could be found.</p><p>Variation: Little variation was found within the nine examined specimens. The number of interspersed white scales on forewing varies to some extent, and between the proximal pair of dots and the distal dot, an additional white dot may be developed or not. In one specimen the thorax (but not tegulae) is entirely black.</p><p>
            <bold>Male genitalia</bold> (Fig. <xref ref-type="fig" rid="F17">34</xref>): There is no single feature which separates male genitalia of <italic><tp:taxon-name><tp:taxon-name-part taxon-name-part-type="genus" reg="Agonopterix">A.</tp:taxon-name-part> <tp:taxon-name-part taxon-name-part-type="species" reg="pseudoferulae">pseudoferulae</tp:taxon-name-part></tp:taxon-name></italic> sp. n. from all other species of <italic><tp:taxon-name><tp:taxon-name-part taxon-name-part-type="genus" reg="Agonopterix">Agonopterix</tp:taxon-name-part></tp:taxon-name></italic>, therefore it is best to compare genitalia with each of the externally similar species individually.</p><p>
            <italic><tp:taxon-name><tp:taxon-name-part taxon-name-part-type="genus" reg="Agonopterix">A.</tp:taxon-name-part> <tp:taxon-name-part taxon-name-part-type="species" reg="ferulae">ferulae</tp:taxon-name-part></tp:taxon-name></italic> (Fig. <xref ref-type="fig" rid="F17">35</xref>) belongs to the <italic>alpigena/selini</italic> species group, which is characterised by a two-horned process of the anellus toward transtilla (see arrow in insert of Fig. <xref ref-type="fig" rid="F17">35</xref>) in combination with transtilla significantly widened in the middle. In <italic><tp:taxon-name><tp:taxon-name-part taxon-name-part-type="genus" reg="Agonopterix">A.</tp:taxon-name-part> <tp:taxon-name-part taxon-name-part-type="species" reg="pseudoferulae">pseudoferulae</tp:taxon-name-part></tp:taxon-name></italic> sp. n. these features are not present. In <italic><tp:taxon-name><tp:taxon-name-part taxon-name-part-type="genus" reg="Agonopterix">A.</tp:taxon-name-part> <tp:taxon-name-part taxon-name-part-type="species" reg="atomella">atomella</tp:taxon-name-part></tp:taxon-name></italic> (Fig. <xref ref-type="fig" rid="F17">36</xref>), <italic><tp:taxon-name><tp:taxon-name-part taxon-name-part-type="genus" reg="Agonopterix">A.</tp:taxon-name-part> <tp:taxon-name-part taxon-name-part-type="species" reg="oinochroa">oinochroa</tp:taxon-name-part></tp:taxon-name></italic> (Fig. <xref ref-type="fig" rid="F17">37</xref>) and <italic><tp:taxon-name><tp:taxon-name-part taxon-name-part-type="genus" reg="Agonopterix">A.</tp:taxon-name-part> <tp:taxon-name-part taxon-name-part-type="species" reg="scopariella">scopariella</tp:taxon-name-part></tp:taxon-name></italic> (Fig. <xref ref-type="fig" rid="F17">38</xref>) anellus lobes are large, nearly touching in <italic><tp:taxon-name><tp:taxon-name-part taxon-name-part-type="genus" reg="Agonopterix">A.</tp:taxon-name-part> <tp:taxon-name-part taxon-name-part-type="species" reg="atomella">atomella</tp:taxon-name-part></tp:taxon-name></italic> and <italic><tp:taxon-name><tp:taxon-name-part taxon-name-part-type="genus" reg="Agonopterix">A.</tp:taxon-name-part> <tp:taxon-name-part taxon-name-part-type="species" reg="oinochroa">oinochroa</tp:taxon-name-part></tp:taxon-name></italic>, overlapping in <italic><tp:taxon-name><tp:taxon-name-part taxon-name-part-type="genus" reg="Agonopterix">A.</tp:taxon-name-part> <tp:taxon-name-part taxon-name-part-type="species" reg="scopariella">scopariella</tp:taxon-name-part></tp:taxon-name></italic> in standard preparation. In <!--PageBreak--><!--PageBreak--><italic><tp:taxon-name><tp:taxon-name-part taxon-name-part-type="genus" reg="Agonopterix">A.</tp:taxon-name-part> <tp:taxon-name-part taxon-name-part-type="species" reg="pseudoferulae">pseudoferulae</tp:taxon-name-part></tp:taxon-name></italic> sp. n. anellus lobes are narrow with a wide gap in between. In <italic><tp:taxon-name><tp:taxon-name-part taxon-name-part-type="genus" reg="Agonopterix">A.</tp:taxon-name-part> <tp:taxon-name-part taxon-name-part-type="species" reg="cluniana">cluniana</tp:taxon-name-part></tp:taxon-name></italic> (Fig. <xref ref-type="fig" rid="F17">39</xref>) cuiller is rather short (about 70% of valva-width) and socii markedly narrow, gnathos far exceeding end of socii, in <italic><tp:taxon-name><tp:taxon-name-part taxon-name-part-type="genus" reg="Agonopterix">A.</tp:taxon-name-part> <tp:taxon-name-part taxon-name-part-type="species" reg="pseudoferulae">pseudoferulae</tp:taxon-name-part></tp:taxon-name></italic> sp. n. cuiller nearly reaching costa of valva (at least 90% of valva-width), socii and gnathos of average shape, compare Figs <xref ref-type="fig" rid="F17">34</xref> and <xref ref-type="fig" rid="F17">39</xref> (appearance of socii and gnathos may be influenced by preparation artifacts, so it is not helpful to point out a numerical ratio).</p><p>
            <bold>Female genitalia</bold> (Figs <xref ref-type="fig" rid="F18">40</xref>, <xref ref-type="fig" rid="F18">41a</xref>). Anterior margin of sternite VIII with a triangular process, which is separated from lateral parts of anterior margin by distinct steps (arrows 41a), ostium round, in the centre of sternite VIII, not reaching into the triangular process. Ductus seminalis with about 8 turns. Ductus bursae rather stout with structures common in genus <italic><tp:taxon-name><tp:taxon-name-part taxon-name-part-type="genus" reg="Agonopterix">Agonopterix</tp:taxon-name-part></tp:taxon-name></italic>, widening gradually in its course. Corpus bursae of average size (diameter approximately equalling width of sternite VIII in standard preparation, i.e. dorsoventrally flattened), signum narrow oval (4 times wider than long), rather large (maximum diameter about one half diameter of bursa).</p><p>As in the males, all the species compared with <italic><tp:taxon-name><tp:taxon-name-part taxon-name-part-type="genus" reg="Agonopterix">A.</tp:taxon-name-part> <tp:taxon-name-part taxon-name-part-type="species" reg="pseudoferulae">pseudoferulae</tp:taxon-name-part></tp:taxon-name></italic> sp. n. also show distinct differences in female genitalia: <italic><tp:taxon-name><tp:taxon-name-part taxon-name-part-type="genus" reg="Agonopterix">A.</tp:taxon-name-part> <tp:taxon-name-part taxon-name-part-type="species" reg="ferulae">ferulae</tp:taxon-name-part></tp:taxon-name></italic> (Fig. <xref ref-type="fig" rid="F18">41b</xref>) has a straight margin of sternite VIII without any fold. In <italic><tp:taxon-name><tp:taxon-name-part taxon-name-part-type="genus" reg="Agonopterix">A.</tp:taxon-name-part> <tp:taxon-name-part taxon-name-part-type="species" reg="atomella">atomella</tp:taxon-name-part></tp:taxon-name></italic>, oblique folds (arrow Fig. <xref ref-type="fig" rid="F18">41c</xref>) are developed at each side of centre of margin. In <italic><tp:taxon-name><tp:taxon-name-part taxon-name-part-type="genus" reg="Agonopterix">A.</tp:taxon-name-part> <tp:taxon-name-part taxon-name-part-type="species" reg="scopariella">scopariella</tp:taxon-name-part></tp:taxon-name></italic> these folds are also present and between them, the anterior margin shows a somewhat rectangular extension (arrow Fig. <xref ref-type="fig" rid="F18">41d</xref>). In <italic><tp:taxon-name><tp:taxon-name-part taxon-name-part-type="genus" reg="Agonopterix">A.</tp:taxon-name-part> <tp:taxon-name-part taxon-name-part-type="species" reg="oinochroa">oinochroa</tp:taxon-name-part></tp:taxon-name></italic> it is slightly curved with a narrow transverse fold (arrow Fig. <xref ref-type="fig" rid="F18">41e</xref>), in <italic><tp:taxon-name><tp:taxon-name-part taxon-name-part-type="genus" reg="Agonopterix">A.</tp:taxon-name-part> <tp:taxon-name-part taxon-name-part-type="species" reg="cluniana">cluniana</tp:taxon-name-part></tp:taxon-name></italic> it is extremely bulged (arrow Fig. <xref ref-type="fig" rid="F18">41f</xref>), which gives a character of the female genitalia of this species which is unique within <italic><tp:taxon-name><tp:taxon-name-part taxon-name-part-type="genus" reg="Agonopterix">Agonopterix</tp:taxon-name-part></tp:taxon-name></italic>.</p><fig id="F12" position="float" orientation="portrait"><label>Figure 17.</label><caption><p>Neighbour-joining tree of species of <italic><tp:taxon-name><tp:taxon-name-part taxon-name-part-type="species" reg="pallorella">pallorella</tp:taxon-name-part></tp:taxon-name></italic>-group and <italic><tp:taxon-name><tp:taxon-name-part taxon-name-part-type="genus" reg="Agonopterix">A.</tp:taxon-name-part> <tp:taxon-name-part taxon-name-part-type="species" reg="multiplicella">multiplicella</tp:taxon-name-part></tp:taxon-name></italic>. Associated BOLD BINs: <italic><tp:taxon-name><tp:taxon-name-part taxon-name-part-type="genus" reg="Agonopterix">A.</tp:taxon-name-part> <tp:taxon-name-part taxon-name-part-type="species" reg="pallorella">pallorella</tp:taxon-name-part></tp:taxon-name></italic>: <ext-link xmlns:xlink="http://www.w3.org/1999/xlink" xlink:type="simple" ext-link-type="uri" xlink:href="http://boldsystems.org/index.php/Public_BarcodeCluster?clusteruri=BOLD:ABA0382">BOLD:ABA0382</ext-link> (upper cluster); <ext-link xmlns:xlink="http://www.w3.org/1999/xlink" xlink:type="simple" ext-link-type="uri" xlink:href="http://boldsystems.org/index.php/Public_BarcodeCluster?clusteruri=BOLD:ABU5790">BOLD:ABU5790</ext-link> (lower cluster); <italic><tp:taxon-name><tp:taxon-name-part taxon-name-part-type="genus" reg="Agonopterix">A.</tp:taxon-name-part> <tp:taxon-name-part taxon-name-part-type="species" reg="multiplicella">multiplicella</tp:taxon-name-part></tp:taxon-name></italic>: <ext-link xmlns:xlink="http://www.w3.org/1999/xlink" xlink:type="simple" ext-link-type="uri" xlink:href="http://boldsystems.org/index.php/Public_BarcodeCluster?clusteruri=BOLD:AAF7196">BOLD:AAF7196</ext-link>; <italic><tp:taxon-name><tp:taxon-name-part taxon-name-part-type="genus" reg="Agonopterix">A.</tp:taxon-name-part> <tp:taxon-name-part taxon-name-part-type="species" reg="carduncelli">carduncelli</tp:taxon-name-part></tp:taxon-name></italic>: <ext-link xmlns:xlink="http://www.w3.org/1999/xlink" xlink:type="simple" ext-link-type="uri" xlink:href="http://boldsystems.org/index.php/Public_BarcodeCluster?clusteruri=BOLD:ABZ7583">BOLD:ABZ7583</ext-link>; <italic><tp:taxon-name><tp:taxon-name-part taxon-name-part-type="genus" reg="Agonopterix">A.</tp:taxon-name-part> <tp:taxon-name-part taxon-name-part-type="species" reg="straminella">straminella</tp:taxon-name-part></tp:taxon-name></italic>: <ext-link xmlns:xlink="http://www.w3.org/1999/xlink" xlink:type="simple" ext-link-type="uri" xlink:href="http://boldsystems.org/index.php/Public_BarcodeCluster?clusteruri=BOLD:ABZ7581">BOLD:ABZ7581</ext-link> (upper cluster) <ext-link xmlns:xlink="http://www.w3.org/1999/xlink" xlink:type="simple" ext-link-type="uri" xlink:href="http://boldsystems.org/index.php/Public_BarcodeCluster?clusteruri=BOLD:ACX7863">BOLD:ACX7863</ext-link> (lower cluster); <italic><tp:taxon-name><tp:taxon-name-part taxon-name-part-type="genus" reg="Agonopterix">A.</tp:taxon-name-part> <tp:taxon-name-part taxon-name-part-type="species" reg="kaekeritziana">kaekeritziana</tp:taxon-name-part></tp:taxon-name></italic>: <ext-link xmlns:xlink="http://www.w3.org/1999/xlink" xlink:type="simple" ext-link-type="uri" xlink:href="http://boldsystems.org/index.php/Public_BarcodeCluster?clusteruri=BOLD:AAF7198">BOLD:AAF7198</ext-link>; <italic><tp:taxon-name><tp:taxon-name-part taxon-name-part-type="genus" reg="Agonopterix">A.</tp:taxon-name-part> <tp:taxon-name-part taxon-name-part-type="species" reg="squamosa">squamosa</tp:taxon-name-part></tp:taxon-name></italic>: <ext-link xmlns:xlink="http://www.w3.org/1999/xlink" xlink:type="simple" ext-link-type="uri" xlink:href="http://boldsystems.org/index.php/Public_BarcodeCluster?clusteruri=BOLD:ACF7120">BOLD:ACF7120</ext-link>; <italic><tp:taxon-name><tp:taxon-name-part taxon-name-part-type="genus" reg="Agonopterix">A.</tp:taxon-name-part> <tp:taxon-name-part taxon-name-part-type="species" reg="bipunctosa">bipunctosa</tp:taxon-name-part></tp:taxon-name></italic>: <ext-link xmlns:xlink="http://www.w3.org/1999/xlink" xlink:type="simple" ext-link-type="uri" xlink:href="http://boldsystems.org/index.php/Public_BarcodeCluster?clusteruri=BOLD:ABA0011">BOLD:ABA0011</ext-link>.</p></caption><graphic xmlns:xlink="http://www.w3.org/1999/xlink" xlink:href="zookeys-684-119-g012.jpg" position="float" orientation="portrait" xlink:type="simple" id="oo_144573.jpg"/></fig><fig id="F13" position="float" orientation="portrait"><label>Figure 18.</label><caption><p>Maximum Likelihood analysis of selected species of the genus <italic><tp:taxon-name><tp:taxon-name-part taxon-name-part-type="genus" reg="Agonopterix">Agonopterix</tp:taxon-name-part></tp:taxon-name></italic>: <italic><tp:taxon-name><tp:taxon-name-part taxon-name-part-type="genus" reg="Agonopterix">A.</tp:taxon-name-part> <tp:taxon-name-part taxon-name-part-type="species" reg="pallorella">pallorella</tp:taxon-name-part></tp:taxon-name></italic>-group, <italic><tp:taxon-name><tp:taxon-name-part taxon-name-part-type="genus" reg="Agonopterix">A.</tp:taxon-name-part> <tp:taxon-name-part taxon-name-part-type="species" reg="multiplicella">multiplicella</tp:taxon-name-part></tp:taxon-name></italic> and species near <italic><tp:taxon-name><tp:taxon-name-part taxon-name-part-type="genus" reg="Agonopterix">A.</tp:taxon-name-part> <tp:taxon-name-part taxon-name-part-type="species" reg="pseudoferulae">pseudoferulae</tp:taxon-name-part></tp:taxon-name></italic>. In addition to the selection used for the neighbour-joining tree, the following <italic><tp:taxon-name><tp:taxon-name-part taxon-name-part-type="genus" reg="Agonopterix">Agonopterix</tp:taxon-name-part></tp:taxon-name></italic> species were included: <italic><tp:taxon-name><tp:taxon-name-part taxon-name-part-type="genus" reg="Agonopterix">A.</tp:taxon-name-part> <tp:taxon-name-part taxon-name-part-type="species" reg="angelicella">angelicella</tp:taxon-name-part></tp:taxon-name></italic> (Hübner, [1813]) (<named-content xmlns:xlink="http://www.w3.org/1999/xlink" content-type="dwc:institutional_code" xlink:type="simple">TLMF</named-content> Lep 06308, <ext-link xmlns:xlink="http://www.w3.org/1999/xlink" xlink:type="simple" ext-link-type="uri" xlink:href="http://boldsystems.org/index.php/Public_BarcodeCluster?clusteruri=BOLD:AAE3381">BOLD:AAE3381</ext-link>); <italic><tp:taxon-name><tp:taxon-name-part taxon-name-part-type="genus" reg="Agonopterix">A.</tp:taxon-name-part> <tp:taxon-name-part taxon-name-part-type="species" reg="argillacea">argillacea</tp:taxon-name-part></tp:taxon-name></italic> (Walsingham, 1881) (BIOUG05263-B04, <ext-link xmlns:xlink="http://www.w3.org/1999/xlink" xlink:type="simple" ext-link-type="uri" xlink:href="http://boldsystems.org/index.php/Public_BarcodeCluster?clusteruri=BOLD:ACF4423">BOLD:ACF4423</ext-link>); <italic><tp:taxon-name><tp:taxon-name-part taxon-name-part-type="genus" reg="Agonopterix">A.</tp:taxon-name-part> <tp:taxon-name-part taxon-name-part-type="species" reg="assimilella">assimilella</tp:taxon-name-part></tp:taxon-name></italic> (Treitschke, 1832) (<named-content xmlns:xlink="http://www.w3.org/1999/xlink" content-type="dwc:institutional_code" xlink:type="simple">TLMF</named-content> Lep 03008, <ext-link xmlns:xlink="http://www.w3.org/1999/xlink" xlink:type="simple" ext-link-type="uri" xlink:href="http://boldsystems.org/index.php/Public_BarcodeCluster?clusteruri=BOLD:AAJ7526">BOLD:AAJ7526</ext-link>); <italic><tp:taxon-name><tp:taxon-name-part taxon-name-part-type="genus" reg="Agonopterix">A.</tp:taxon-name-part> <tp:taxon-name-part taxon-name-part-type="species" reg="walsinghamella">walsinghamella</tp:taxon-name-part></tp:taxon-name></italic> (Busck, 1902) (BIOUG07080-A07, <ext-link xmlns:xlink="http://www.w3.org/1999/xlink" xlink:type="simple" ext-link-type="uri" xlink:href="http://boldsystems.org/index.php/Public_BarcodeCluster?clusteruri=BOLD:ACF9151">BOLD:ACF9151</ext-link>). The evolutionary history was inferred by using the Maximum Likelihood method based on the Tamura-Nei model. The tree with the highest log likelihood (-4818.52) is shown. Initial trees for the heuristic search were obtained automatically by applying Neighbor-Join and BioNJ algorithms to a matrix of pairwise distances estimated using the Maximum Composite Likelihood (MCL) approach, and then selecting the topology with superior log likelihood value. The tree is drawn to scale, with branch lengths measured in the number of substitutions per site. The proportion of sites where at least 1 unambiguous base is present in at least 1 sequence for each descendent clade is shown next to each internal node in the tree. The analysis involved 54 nucleotide sequences from selected species of <italic><tp:taxon-name><tp:taxon-name-part taxon-name-part-type="genus" reg="Agonopterix">Agonopterix</tp:taxon-name-part></tp:taxon-name></italic> and <italic><tp:taxon-name><tp:taxon-name-part taxon-name-part-type="genus" reg="Depressaria">Depressaria</tp:taxon-name-part></tp:taxon-name></italic>. Only the <italic><tp:taxon-name><tp:taxon-name-part taxon-name-part-type="genus" reg="Agonopterix">Agonopterix</tp:taxon-name-part></tp:taxon-name></italic> part of the tree is shown here. Codon positions included were 1st+2nd+3rd+Noncoding. All positions containing gaps and missing data were eliminated. There were a total of 657 positions in the final dataset. Evolutionary analyses were conducted in MEGA7: Molecular Evolutionary Genetics Analysis version 7.0 for bigger datasets (Kumar, Stecher and Tamura 2015). The result is shown in radiation graphic, because in this view the evolutionary aspect is visualized better than in rectangular tree.</p></caption><graphic xmlns:xlink="http://www.w3.org/1999/xlink" xlink:href="zookeys-684-119-g013.jpg" position="float" orientation="portrait" xlink:type="simple" id="oo_144574.jpg"/></fig><fig id="F14" position="float" orientation="portrait"><label>Figures 19–22.</label><caption><p>
          <bold>19</bold> <italic><tp:taxon-name><tp:taxon-name-part taxon-name-part-type="genus" reg="Agonopterix">A.</tp:taxon-name-part> <tp:taxon-name-part taxon-name-part-type="species" reg="pseudoferulae">pseudoferulae</tp:taxon-name-part></tp:taxon-name></italic> sp. n. Holotype (Italy, Sardinia, Laconi), general view <bold>20</bold> <italic><tp:taxon-name><tp:taxon-name-part taxon-name-part-type="genus" reg="Agonopterix">A.</tp:taxon-name-part> <tp:taxon-name-part taxon-name-part-type="species" reg="pseudoferulae">pseudoferulae</tp:taxon-name-part></tp:taxon-name></italic> sp. n. Paratype. (Italy, Sardinia, Laconi), general view <bold>21</bold> <italic><tp:taxon-name><tp:taxon-name-part taxon-name-part-type="genus" reg="Agonopterix">A.</tp:taxon-name-part> <tp:taxon-name-part taxon-name-part-type="species" reg="pseudoferulae">pseudoferulae</tp:taxon-name-part></tp:taxon-name></italic> sp. n. Paratype. (Greece, Peloponnese), head, thorax and forewing base <bold>22</bold> <italic><tp:taxon-name><tp:taxon-name-part taxon-name-part-type="genus" reg="Agonopterix">A.</tp:taxon-name-part> <tp:taxon-name-part taxon-name-part-type="species" reg="pseudoferulae">pseudoferulae</tp:taxon-name-part></tp:taxon-name></italic> sp. n. Paratype. (Italy, Puglia, Gargano, e.l. <italic><tp:taxon-name><tp:taxon-name-part taxon-name-part-type="genus" reg="Elaeoselinum">Elaeoselinum</tp:taxon-name-part> <tp:taxon-name-part taxon-name-part-type="species" reg="asclepium">asclepium</tp:taxon-name-part></tp:taxon-name></italic>), head, thorax and forewing base.</p></caption><graphic xmlns:xlink="http://www.w3.org/1999/xlink" xlink:href="zookeys-684-119-g014.jpg" position="float" orientation="portrait" xlink:type="simple" id="oo_144575.jpg"/></fig><fig id="F15" position="float" orientation="portrait"><label>Figures 23–27.</label><caption><p>
          <bold>23</bold> <italic><tp:taxon-name><tp:taxon-name-part taxon-name-part-type="genus" reg="Agonopterix">A.</tp:taxon-name-part> <tp:taxon-name-part taxon-name-part-type="species" reg="pseudoferulae">pseudoferulae</tp:taxon-name-part></tp:taxon-name></italic> sp. n. Paratype. (Italy, Gargano, e.l. <italic><tp:taxon-name><tp:taxon-name-part taxon-name-part-type="genus" reg="Elaeoselinum">Elaeoselinum</tp:taxon-name-part> <tp:taxon-name-part taxon-name-part-type="species" reg="asclepium">asclepium</tp:taxon-name-part></tp:taxon-name></italic>), ventral view <bold>24–25</bold> <italic><tp:taxon-name><tp:taxon-name-part taxon-name-part-type="genus" reg="Agonopterix">A.</tp:taxon-name-part> <tp:taxon-name-part taxon-name-part-type="species" reg="pseudoferulae">pseudoferulae</tp:taxon-name-part></tp:taxon-name></italic> sp. n. Paratype (Greece, Peloponnese), palps (<bold>24</bold> lateral view <bold>25</bold> frontal view) <bold>26</bold> <italic><tp:taxon-name><tp:taxon-name-part taxon-name-part-type="genus" reg="Agonopterix">A.</tp:taxon-name-part> <tp:taxon-name-part taxon-name-part-type="species" reg="pseudoferulae">pseudoferulae</tp:taxon-name-part></tp:taxon-name></italic> sp. n. Paratype (Italy, Gargano, e.l. <italic><tp:taxon-name><tp:taxon-name-part taxon-name-part-type="genus" reg="Elaeoselinum">Elaeoselinum</tp:taxon-name-part> <tp:taxon-name-part taxon-name-part-type="species" reg="asclepium">asclepium</tp:taxon-name-part></tp:taxon-name></italic>), lateral view <bold>27</bold> <italic><tp:taxon-name><tp:taxon-name-part taxon-name-part-type="genus" reg="Agonopterix">A.</tp:taxon-name-part> <tp:taxon-name-part taxon-name-part-type="species" reg="pseudoferulae">pseudoferulae</tp:taxon-name-part></tp:taxon-name></italic> sp. n. Paratype (Italy, Mt Terminillo), palps, lateral view.</p></caption><graphic xmlns:xlink="http://www.w3.org/1999/xlink" xlink:href="zookeys-684-119-g015.jpg" position="float" orientation="portrait" xlink:type="simple" id="oo_144576.jpg"/></fig><fig id="F16" position="float" orientation="portrait"><label>Figures 28–33.</label><caption><p>Comparison of wing patterns of several species similar to <italic><tp:taxon-name><tp:taxon-name-part taxon-name-part-type="genus" reg="Agonopterix">A.</tp:taxon-name-part> <tp:taxon-name-part taxon-name-part-type="species" reg="pseudoferulae">pseudoferulae</tp:taxon-name-part></tp:taxon-name></italic> sp. n. <bold>28</bold> <italic><tp:taxon-name><tp:taxon-name-part taxon-name-part-type="genus" reg="Agonopterix">A.</tp:taxon-name-part> <tp:taxon-name-part taxon-name-part-type="species" reg="ferulae">ferulae</tp:taxon-name-part></tp:taxon-name></italic> (France, Var, e.l. <italic><tp:taxon-name><tp:taxon-name-part taxon-name-part-type="genus" reg="Ferula">Ferula</tp:taxon-name-part> <tp:taxon-name-part taxon-name-part-type="species" reg="communis">communis</tp:taxon-name-part></tp:taxon-name></italic>) <bold>29</bold> <italic><tp:taxon-name><tp:taxon-name-part taxon-name-part-type="genus" reg="Agonopterix">A.</tp:taxon-name-part> <tp:taxon-name-part taxon-name-part-type="species" reg="ferulae">ferulae</tp:taxon-name-part></tp:taxon-name></italic> (Italy, Sardinia, Gennargentu) <bold>30</bold> <italic><tp:taxon-name><tp:taxon-name-part taxon-name-part-type="genus" reg="Agonopterix">A.</tp:taxon-name-part> <tp:taxon-name-part taxon-name-part-type="species" reg="cluniana">cluniana</tp:taxon-name-part></tp:taxon-name></italic> (Austria, Vorarlberg, Bangs) <bold>31</bold> <italic><tp:taxon-name><tp:taxon-name-part taxon-name-part-type="genus" reg="Agonopterix">A.</tp:taxon-name-part> <tp:taxon-name-part taxon-name-part-type="species" reg="oinochroa">oinochroa</tp:taxon-name-part></tp:taxon-name></italic> (Germany, Kaiserstuhl, e.l. <italic><tp:taxon-name><tp:taxon-name-part taxon-name-part-type="genus" reg="Genista">Genista</tp:taxon-name-part> <tp:taxon-name-part taxon-name-part-type="species" reg="tinctoria">tinctoria</tp:taxon-name-part></tp:taxon-name></italic>) <bold>32</bold> <italic><tp:taxon-name><tp:taxon-name-part taxon-name-part-type="genus" reg="Agonopterix">A.</tp:taxon-name-part> <tp:taxon-name-part taxon-name-part-type="species" reg="scopariella">scopariella</tp:taxon-name-part></tp:taxon-name></italic> (Italy, Lugano, e.l. <italic><tp:taxon-name><tp:taxon-name-part taxon-name-part-type="genus" reg="Laburnum">Laburnum</tp:taxon-name-part></tp:taxon-name></italic>) <bold>33</bold> <italic><tp:taxon-name><tp:taxon-name-part taxon-name-part-type="genus" reg="Agonopterix">A.</tp:taxon-name-part> <tp:taxon-name-part taxon-name-part-type="species" reg="atomella">atomella</tp:taxon-name-part></tp:taxon-name></italic> (Austria, Lower Austria, Waschberg).</p></caption><graphic xmlns:xlink="http://www.w3.org/1999/xlink" xlink:href="zookeys-684-119-g016.jpg" position="float" orientation="portrait" xlink:type="simple" id="oo_144577.jpg"/></fig><fig id="F17" position="float" orientation="portrait"><label>Figures 34–39.</label><caption><p>Comparison of male genitalia of <italic><tp:taxon-name><tp:taxon-name-part taxon-name-part-type="genus" reg="Agonopterix">A.</tp:taxon-name-part> <tp:taxon-name-part taxon-name-part-type="species" reg="pseudoferulae">pseudoferulae</tp:taxon-name-part></tp:taxon-name></italic> sp. n. with selected species. <bold>34</bold> <italic><tp:taxon-name><tp:taxon-name-part taxon-name-part-type="genus" reg="Agonopterix">A.</tp:taxon-name-part> <tp:taxon-name-part taxon-name-part-type="species" reg="pseudoferulae">pseudoferulae</tp:taxon-name-part></tp:taxon-name></italic> sp. n. Holotype, insert: aedeagus in ventral view <bold>35</bold> <italic><tp:taxon-name><tp:taxon-name-part taxon-name-part-type="genus" reg="Agonopterix">A.</tp:taxon-name-part> <tp:taxon-name-part taxon-name-part-type="species" reg="ferulae">ferulae</tp:taxon-name-part></tp:taxon-name></italic> (Portugal, Trás-os-Montes), insert: anellus process and transtilla <bold>36</bold> <italic><tp:taxon-name><tp:taxon-name-part taxon-name-part-type="genus" reg="Agonopterix">A.</tp:taxon-name-part> <tp:taxon-name-part taxon-name-part-type="species" reg="atomella">atomella</tp:taxon-name-part></tp:taxon-name></italic> (Italy, Friuli, Redipuglia) <bold>37</bold> <italic><tp:taxon-name><tp:taxon-name-part taxon-name-part-type="genus" reg="Agonopterix">A.</tp:taxon-name-part> <tp:taxon-name-part taxon-name-part-type="species" reg="oinochroa">oinochroa</tp:taxon-name-part></tp:taxon-name></italic> (Spain, Leon, Vilafeliz de Babla) <bold>38</bold> <italic><tp:taxon-name><tp:taxon-name-part taxon-name-part-type="genus" reg="Agonopterix">A.</tp:taxon-name-part> <tp:taxon-name-part taxon-name-part-type="species" reg="scopariella">scopariella</tp:taxon-name-part></tp:taxon-name></italic> (Croatia, Novi Vinodolsky) <bold>39</bold> <italic><tp:taxon-name><tp:taxon-name-part taxon-name-part-type="genus" reg="Agonopterix">A.</tp:taxon-name-part> <tp:taxon-name-part taxon-name-part-type="species" reg="cluniana">cluniana</tp:taxon-name-part></tp:taxon-name></italic> (Austria, Vorarlberg, Bangs).</p></caption><graphic xmlns:xlink="http://www.w3.org/1999/xlink" xlink:href="zookeys-684-119-g017.jpg" position="float" orientation="portrait" xlink:type="simple" id="oo_144578.jpg"/></fig><fig id="F18" position="float" orientation="portrait"><label>Figures 40–41.</label><caption><p>Comparison of female genitalia of <italic><tp:taxon-name><tp:taxon-name-part taxon-name-part-type="genus" reg="Agonopterix">A.</tp:taxon-name-part> <tp:taxon-name-part taxon-name-part-type="species" reg="pseudoferulae">pseudoferulae</tp:taxon-name-part></tp:taxon-name></italic> sp. n. with selected species. <bold>40</bold> <italic><tp:taxon-name><tp:taxon-name-part taxon-name-part-type="genus" reg="Agonopterix">A.</tp:taxon-name-part> <tp:taxon-name-part taxon-name-part-type="species" reg="pseudoferulae">pseudoferulae</tp:taxon-name-part></tp:taxon-name></italic> sp. n., general view, paratype (Italy, Latium, Mt Terminillo) <bold>41</bold> ostium region of six selected species enlarged, arrows: see text under “female genitalia” <bold>41a</bold> <italic><tp:taxon-name><tp:taxon-name-part taxon-name-part-type="genus" reg="Agonopterix">A.</tp:taxon-name-part> <tp:taxon-name-part taxon-name-part-type="species" reg="pseudoferulae">pseudoferulae</tp:taxon-name-part></tp:taxon-name></italic> sp. n. (same specimen as Fig. <xref ref-type="fig" rid="F18">40</xref>) <bold>41b</bold> <italic><tp:taxon-name><tp:taxon-name-part taxon-name-part-type="genus" reg="Agonopterix">A.</tp:taxon-name-part> <tp:taxon-name-part taxon-name-part-type="species" reg="ferulae">ferulae</tp:taxon-name-part></tp:taxon-name></italic> (Italy, Sardinia, Gennargentu) <bold>41c</bold> <italic><tp:taxon-name><tp:taxon-name-part taxon-name-part-type="genus" reg="Agonopterix">A.</tp:taxon-name-part> <tp:taxon-name-part taxon-name-part-type="species" reg="atomella">atomella</tp:taxon-name-part></tp:taxon-name></italic> (Austria, Lower Austria, Waschberg) <bold>41d</bold> <italic><tp:taxon-name><tp:taxon-name-part taxon-name-part-type="genus" reg="Agonopterix">A.</tp:taxon-name-part> <tp:taxon-name-part taxon-name-part-type="species" reg="scopariella">scopariella</tp:taxon-name-part></tp:taxon-name></italic> (Portugal, Madeira, Faja da Nogueira) <bold>41e</bold> <italic><tp:taxon-name><tp:taxon-name-part taxon-name-part-type="genus" reg="Agonopterix">A.</tp:taxon-name-part> <tp:taxon-name-part taxon-name-part-type="species" reg="oinochroa">oinochroa</tp:taxon-name-part></tp:taxon-name></italic> (Serbia, Deliblato Sands) <bold>41f</bold> <italic><tp:taxon-name><tp:taxon-name-part taxon-name-part-type="genus" reg="Agonopterix">A.</tp:taxon-name-part> <tp:taxon-name-part taxon-name-part-type="species" reg="cluniana">cluniana</tp:taxon-name-part></tp:taxon-name></italic> (Austria, Vorarlberg, photo from Huemer &amp; Lvovsky, 2000).</p></caption><graphic xmlns:xlink="http://www.w3.org/1999/xlink" xlink:href="zookeys-684-119-g018.jpg" position="float" orientation="portrait" xlink:type="simple" id="oo_144579.jpg"/></fig></tp:treatment-sec><tp:treatment-sec sec-type="Molecular data" id="SECID0E4HAI"><title>Molecular data.</title><p>
            <bold>Data of barcoded specimens</bold>: BC <named-content xmlns:xlink="http://www.w3.org/1999/xlink" content-type="dwc:institutional_code" xlink:type="simple">TLMF</named-content> Lep 19306 (658 bp., holotype, ♂, Italy, Sardinia, Laconi, <named-content xmlns:xlink="http://www.w3.org/1999/xlink" content-type="dwc:verbatimCoordinates" xlink:type="simple"><named-content content-type="geo-json" specific-use="{&#34;type&#34;:&#34;Point&#34;,&#34;coordinates&#34;:[9.050000,39.850000]}" id="NCID0EIIAI" xlink:type="simple">39°51'N; 9°3'E</named-content></named-content>, 16.vi.2009, leg. &amp; coll. J. Junnilainen); MM24152 (658 bp., ♀, same locality as holotype, leg. &amp; coll. J. Junnilainen); <named-content xmlns:xlink="http://www.w3.org/1999/xlink" content-type="dwc:institutional_code" xlink:type="simple">TLMF</named-content> Lep 19067 (658 bp., ♀, Italy, Latium, Mt Terminillo, 1600m, <named-content xmlns:xlink="http://www.w3.org/1999/xlink" content-type="dwc:verbatimCoordinates" xlink:type="simple"><named-content content-type="geo-json" specific-use="{&#34;type&#34;:&#34;Point&#34;,&#34;coordinates&#34;:[13.000000,42.483333]}" id="NCID0EQIAI" xlink:type="simple">42°29'N; 13°0'E</named-content></named-content>, 17.vii.2010, gen. prep. <abbrev xmlns:xlink="http://www.w3.org/1999/xlink" xlink:title="“Depressariinae of Europe" id="ABBRID0EVIAI" xlink:type="simple">DEEUR</abbrev> 1737 P. Buchner, leg. &amp; coll. T. Mayr).</p><p>
            <bold>Neighbour-joining analysis</bold> shows <italic><tp:taxon-name><tp:taxon-name-part taxon-name-part-type="genus" reg="Agonopterix">Agonopterix</tp:taxon-name-part> <tp:taxon-name-part taxon-name-part-type="species" reg="atomella">atomella</tp:taxon-name-part></tp:taxon-name></italic> ([Denis &amp; Schiffermüller], 1775) (<ext-link xmlns:xlink="http://www.w3.org/1999/xlink" xlink:type="simple" ext-link-type="uri" xlink:href="http://boldsystems.org/index.php/Public_BarcodeCluster?clusteruri=BOLD:ABZ0059">BOLD:ABZ0059</ext-link>) as the nearest neighbour at a minimum of 2.45% p-distance. So far there are only sequences from the Italian population available, where no intraspecific divergence had been found, but this may change when Greek specimens are sequenced.</p><p>For Maximum Likelihood analysis, see Fig. <xref ref-type="fig" rid="F13">18</xref>.</p><p>
            <bold>Related species</bold>: Searching for the most closely related species based on a neighbour-joining tree (Fig. <xref ref-type="fig" rid="F19">42</xref>), Maximum Likelihood analysis (Fig. <xref ref-type="fig" rid="F13">18</xref>) and genitalia patterns of both sexes has not achieved a satisfactory result in <italic><tp:taxon-name><tp:taxon-name-part taxon-name-part-type="genus" reg="Agonopterix">A.</tp:taxon-name-part> <tp:taxon-name-part taxon-name-part-type="species" reg="pseudoferulae">pseudoferulae</tp:taxon-name-part></tp:taxon-name></italic>. Compared with the nearest neighbour, there are some distinct differences: <italic><tp:taxon-name><tp:taxon-name-part taxon-name-part-type="genus" reg="Agonopterix">A.</tp:taxon-name-part> <tp:taxon-name-part taxon-name-part-type="species" reg="atomella">atomella</tp:taxon-name-part></tp:taxon-name></italic> is a <tp:taxon-name><tp:taxon-name-part taxon-name-part-type="family">Fabaceae</tp:taxon-name-part></tp:taxon-name>-feeder, in male genitalia anellus lobes are very different. Looking further afield at the second nearest neighbour, <italic><tp:taxon-name><tp:taxon-name-part taxon-name-part-type="genus" reg="Agonopterix">Agonopterix</tp:taxon-name-part> <tp:taxon-name-part taxon-name-part-type="species" reg="scopariella">scopariella</tp:taxon-name-part></tp:taxon-name></italic> (Heinemann, 1870) with a p-distance of 2.6% is also a <tp:taxon-name><tp:taxon-name-part taxon-name-part-type="family">Fabaceae</tp:taxon-name-part></tp:taxon-name>-feeder, and the differences in genitalia are at least as marked as in <italic><tp:taxon-name><tp:taxon-name-part taxon-name-part-type="genus" reg="Agonopterix">A.</tp:taxon-name-part> <tp:taxon-name-part taxon-name-part-type="species" reg="atomella">atomella</tp:taxon-name-part></tp:taxon-name></italic>. On the other hand, the two <tp:taxon-name><tp:taxon-name-part taxon-name-part-type="family">Fa<!--PageBreak--><!--PageBreak-->baceae</tp:taxon-name-part></tp:taxon-name>-feeders <italic><tp:taxon-name><tp:taxon-name-part taxon-name-part-type="genus" reg="Agonopterix">A.</tp:taxon-name-part> <tp:taxon-name-part taxon-name-part-type="species" reg="atomella">atomella</tp:taxon-name-part></tp:taxon-name></italic> and <italic><tp:taxon-name><tp:taxon-name-part taxon-name-part-type="genus" reg="Agonopterix">A.</tp:taxon-name-part> <tp:taxon-name-part taxon-name-part-type="species" reg="oinochroa">oinochroa</tp:taxon-name-part></tp:taxon-name></italic> have very similar male genitalia, but a barcode distance of 4.08%. This suggests that every single parameter must be handled with care. Pronounced similarity may result from being closely related, but it does not prove it, because a single distinctive feature may develop independently in different groups. The only certainty from present evidence is that <italic><tp:taxon-name><tp:taxon-name-part taxon-name-part-type="genus" reg="Agonopterix">A.</tp:taxon-name-part> <tp:taxon-name-part taxon-name-part-type="species" reg="pseudoferulae">pseudoferulae</tp:taxon-name-part></tp:taxon-name></italic> is not a cryptic species.</p><fig id="F19" position="float" orientation="portrait"><label>Figure 42.</label><caption><p>Neighbour-joining tree of <italic><tp:taxon-name><tp:taxon-name-part taxon-name-part-type="genus" reg="Agonopterix">Agonopterix</tp:taxon-name-part> <tp:taxon-name-part taxon-name-part-type="species" reg="pseudoferulae">pseudoferulae</tp:taxon-name-part></tp:taxon-name></italic> sp. n. and its closest clusters. Associated BOLD BINs: <italic><tp:taxon-name><tp:taxon-name-part taxon-name-part-type="genus" reg="Agonopterix">A.</tp:taxon-name-part> <tp:taxon-name-part taxon-name-part-type="species" reg="oinochroa">oinochroa</tp:taxon-name-part></tp:taxon-name></italic>: <ext-link xmlns:xlink="http://www.w3.org/1999/xlink" xlink:type="simple" ext-link-type="uri" xlink:href="http://boldsystems.org/index.php/Public_BarcodeCluster?clusteruri=BOLD:ABU5789">BOLD:ABU5789</ext-link>; <italic><tp:taxon-name><tp:taxon-name-part taxon-name-part-type="genus" reg="Agonopterix">A.</tp:taxon-name-part> <tp:taxon-name-part taxon-name-part-type="species" reg="scopariella">scopariella</tp:taxon-name-part></tp:taxon-name></italic>: <ext-link xmlns:xlink="http://www.w3.org/1999/xlink" xlink:type="simple" ext-link-type="uri" xlink:href="http://boldsystems.org/index.php/Public_BarcodeCluster?clusteruri=BOLD:ABZ0060">BOLD:ABZ0060</ext-link>; <italic><tp:taxon-name><tp:taxon-name-part taxon-name-part-type="genus" reg="Agonopterix">A.</tp:taxon-name-part> <tp:taxon-name-part taxon-name-part-type="species" reg="atomella">atomella</tp:taxon-name-part></tp:taxon-name></italic>: <ext-link xmlns:xlink="http://www.w3.org/1999/xlink" xlink:type="simple" ext-link-type="uri" xlink:href="http://boldsystems.org/index.php/Public_BarcodeCluster?clusteruri=BOLD:ABZ0059">BOLD:ABZ0059</ext-link>; <italic><tp:taxon-name><tp:taxon-name-part taxon-name-part-type="genus" reg="Agonopterix">A.</tp:taxon-name-part> <tp:taxon-name-part taxon-name-part-type="species" reg="pseudoferulae">pseudoferulae</tp:taxon-name-part></tp:taxon-name></italic>: <ext-link xmlns:xlink="http://www.w3.org/1999/xlink" xlink:type="simple" ext-link-type="uri" xlink:href="http://boldsystems.org/index.php/Public_BarcodeCluster?clusteruri=BOLD:ACW1863">BOLD:ACW1863</ext-link>; <italic><tp:taxon-name><tp:taxon-name-part taxon-name-part-type="genus" reg="Agonopterix">A.</tp:taxon-name-part> <tp:taxon-name-part taxon-name-part-type="species" reg="ferulae">ferulae</tp:taxon-name-part></tp:taxon-name></italic>: <ext-link xmlns:xlink="http://www.w3.org/1999/xlink" xlink:type="simple" ext-link-type="uri" xlink:href="http://boldsystems.org/index.php/Public_BarcodeCluster?clusteruri=BOLD:ABW9370">BOLD:ABW9370</ext-link>; <italic><tp:taxon-name><tp:taxon-name-part taxon-name-part-type="genus" reg="Agonopterix">A.</tp:taxon-name-part> <tp:taxon-name-part taxon-name-part-type="species" reg="cluniana">cluniana</tp:taxon-name-part></tp:taxon-name></italic>: <ext-link xmlns:xlink="http://www.w3.org/1999/xlink" xlink:type="simple" ext-link-type="uri" xlink:href="http://boldsystems.org/index.php/Public_BarcodeCluster?clusteruri=BOLD:AAM7318">BOLD:AAM7318</ext-link>; <italic><tp:taxon-name><tp:taxon-name-part taxon-name-part-type="genus" reg="Agonopterix">A.</tp:taxon-name-part> <tp:taxon-name-part taxon-name-part-type="species" reg="putridella">putridella</tp:taxon-name-part></tp:taxon-name></italic>: <ext-link xmlns:xlink="http://www.w3.org/1999/xlink" xlink:type="simple" ext-link-type="uri" xlink:href="http://boldsystems.org/index.php/Public_BarcodeCluster?clusteruri=BOLD:AAF7185">BOLD:AAF7185</ext-link>; <italic><tp:taxon-name><tp:taxon-name-part taxon-name-part-type="genus" reg="Agonopterix">A.</tp:taxon-name-part> <tp:taxon-name-part taxon-name-part-type="species" reg="assimilella">assimilella</tp:taxon-name-part></tp:taxon-name></italic>: <ext-link xmlns:xlink="http://www.w3.org/1999/xlink" xlink:type="simple" ext-link-type="uri" xlink:href="http://boldsystems.org/index.php/Public_BarcodeCluster?clusteruri=BOLD:AAJ7526">BOLD:AAJ7526</ext-link>.</p></caption><graphic xmlns:xlink="http://www.w3.org/1999/xlink" xlink:href="zookeys-684-119-g019.jpg" position="float" orientation="portrait" xlink:type="simple" id="oo_144580.jpg"/></fig></tp:treatment-sec><tp:treatment-sec sec-type="etymology" id="SECID0EKQAI"><title>Etymology.</title><p>The species name is a noun in genitive case. The first specimens of this new species were discovered in <named-content xmlns:xlink="http://www.w3.org/1999/xlink" content-type="dwc:institutional_code" xlink:type="simple">ZSM</named-content> in the Klimesch collection under <italic><tp:taxon-name><tp:taxon-name-part taxon-name-part-type="genus" reg="Agonopterix">A.</tp:taxon-name-part> <tp:taxon-name-part taxon-name-part-type="species" reg="ferulae">ferulae</tp:taxon-name-part></tp:taxon-name></italic>. This was decisive for the species name <italic><tp:taxon-name><tp:taxon-name-part taxon-name-part-type="species" reg="pseudoferulae">pseudoferulae</tp:taxon-name-part></tp:taxon-name></italic>, which means “the false <italic><tp:taxon-name><tp:taxon-name-part taxon-name-part-type="species" reg="ferulae">ferulae</tp:taxon-name-part></tp:taxon-name></italic>”.</p></tp:treatment-sec><tp:treatment-sec sec-type="distribution" id="SECID0EURAI"><title>Distribution.</title><p>So far known from Italy and Greece. In Italy it had been collected from Mt Terminillo (Latium), Gargano (Puglia), Madonie, Piano Battaglia (Sicily) and Laconi (Sardinia) and in Greece from Chelmos (Peloponnese).</p></tp:treatment-sec><tp:treatment-sec sec-type="Bionomics" id="SECID0EZRAI"><title>Bionomics.</title><p>Peter Sonderegger reared it from larvae collected on <italic><tp:taxon-name><tp:taxon-name-part taxon-name-part-type="genus" reg="Elaeoselinum">Elaeoselinum</tp:taxon-name-part> <tp:taxon-name-part taxon-name-part-type="species" reg="asclepium">asclepium</tp:taxon-name-part></tp:taxon-name></italic> (L.) Bertol. (<tp:taxon-name><tp:taxon-name-part taxon-name-part-type="family">Apiaceae</tp:taxon-name-part></tp:taxon-name>) from Gargano, Italy. Unfortunately he was not expecting anything of great interest, so no photo or larval description was obtained. Larvae were collected on 4 April, while the moth emerged in late April. Moths in good condition have been caught in June and July, and a worn specimen has been caught in October. It remains unclear in which stage the species survives winter.</p><!--PageBreak--></tp:treatment-sec><tp:treatment-sec sec-type="remarks" id="SECID0EQSAI"><title>Remarks.</title><p>In <named-content xmlns:xlink="http://www.w3.org/1999/xlink" content-type="dwc:institutional_code" xlink:type="simple">ZSM</named-content> under the name <italic><tp:taxon-name><tp:taxon-name-part taxon-name-part-type="genus" reg="Agonopterix">Agonopterix</tp:taxon-name-part> <tp:taxon-name-part taxon-name-part-type="species" reg="ferulae">ferulae</tp:taxon-name-part></tp:taxon-name></italic> P. Buchner found a specimen collected by Josef Klimesch in Greece, which had a red mark in the discal cell which is not present in <italic><tp:taxon-name><tp:taxon-name-part taxon-name-part-type="genus" reg="Agonopterix">A.</tp:taxon-name-part> <tp:taxon-name-part taxon-name-part-type="species" reg="ferulae">ferulae</tp:taxon-name-part></tp:taxon-name></italic>. Genitalia examination showed that it was distinct from <italic><tp:taxon-name><tp:taxon-name-part taxon-name-part-type="genus" reg="Agonopterix">A.</tp:taxon-name-part> <tp:taxon-name-part taxon-name-part-type="species" reg="ferulae">ferulae</tp:taxon-name-part></tp:taxon-name></italic> and subsequently, when more recent specimens were found it was possible to obtain barcodes. Both genitalia and barcodes show this to be a new species not closely related to <italic><tp:taxon-name><tp:taxon-name-part taxon-name-part-type="genus" reg="Agonopterix">A.</tp:taxon-name-part> <tp:taxon-name-part taxon-name-part-type="species" reg="ferulae">ferulae</tp:taxon-name-part></tp:taxon-name></italic>. It is described here as <italic><tp:taxon-name><tp:taxon-name-part taxon-name-part-type="genus" reg="Agonopterix">A.</tp:taxon-name-part> <tp:taxon-name-part taxon-name-part-type="species" reg="pseudoferulae">pseudoferulae</tp:taxon-name-part></tp:taxon-name></italic>.</p></tp:treatment-sec></tp:taxon-treatment>
