# Supplementary material for: Three new species and one new subspecies of Depressariinae (Lepidoptera) from Europe
Source: Zookeys. 2017 Jul 12;(684):119–54. doi: 10.3897/zookeys.684.13383 (PMC5523186; doi:10.3897/zookeys.684.13383)
Supplement: XML Treatment for Depressaria saharae Gaston & Vives ssp. tabelli [file zookeys.684.13383-treatment4.xml]

<!DOCTYPE tp:taxon-treatment
  PUBLIC "-//TaxonX//DTD Taxonomic Treatment Publishing DTD v0 20100105//EN" "tax-treatment-NSO.dtd">
<tp:taxon-treatment xmlns:tp="http://www.plazi.org/taxpub"><tp:treatment-meta><kwd-group><label>Taxon classification</label><kwd><named-content xmlns:xlink="http://www.w3.org/1999/xlink" content-type="kingdom">Animalia</named-content></kwd><kwd><named-content xmlns:xlink="http://www.w3.org/1999/xlink" content-type="order">Lepidoptera</named-content></kwd><kwd><named-content xmlns:xlink="http://www.w3.org/1999/xlink" content-type="family">Depressariidae</named-content></kwd></kwd-group><mixed-citation publication-type="journal"><person-group><name><surname>Buchner</surname><given-names>Peter</given-names></name><name><surname>Corley</surname><given-names>Martin</given-names></name><name><surname>Junnilainen</surname><given-names>Jari</given-names></name></person-group><article-title>Three new species and one new subspecies of <tp:taxon-name><tp:taxon-name-part taxon-name-part-type="subfamily">Depressariinae</tp:taxon-name-part></tp:taxon-name> (<tp:taxon-name><tp:taxon-name-part taxon-name-part-type="order">Lepidoptera</tp:taxon-name-part></tp:taxon-name>) from Europe</article-title><source>Zookeys</source><day>12</day><month>7</month><year>2017</year><volume>2017</volume><issue>684</issue><fpage>119</fpage><lpage>154</lpage><pub-id pub-id-type="doi">10.3897/zookeys.684.13383</pub-id></mixed-citation></tp:treatment-meta><tp:nomenclature><tp:taxon-name>
            <tp:taxon-name-part taxon-name-part-type="genus" reg="Depressaria">Depressaria</tp:taxon-name-part>
            <tp:taxon-name-part taxon-name-part-type="species" reg="saharae">saharae</tp:taxon-name-part>
            <tp:taxon-name-part taxon-name-part-type="authority">Gaston &amp; Vives</tp:taxon-name-part>
            <tp:taxon-name-part taxon-name-part-type="infraspecific-rank">ssp.</tp:taxon-name-part>
            <tp:taxon-name-part taxon-name-part-type="subspecies" reg="tabelli">tabelli</tp:taxon-name-part>
            <object-id xmlns:xlink="http://www.w3.org/1999/xlink" content-type="zoobank" xlink:type="simple">http://zoobank.org/C90466AD-E3A7-4BF8-A452-ECFDD33E93EF</object-id>
          </tp:taxon-name><tp:taxon-authority>Buchner</tp:taxon-authority><tp:taxon-status xmlns:xlink="http://www.w3.org/1999/xlink" xlink:type="simple">ssp. n.</tp:taxon-status></tp:nomenclature><tp:treatment-sec sec-type="type locality" id="SECID0EEWAI"><title>Type locality.</title><p>Spain, Canary Islands, Tenerife, Guimar.</p></tp:treatment-sec><tp:treatment-sec sec-type="Holotype" id="SECID0EJWAI"><title>Holotype.</title><p>♂, Spain, Canary Islands, Tenerife, Guimar, 6.iii. <italic><tp:taxon-name><tp:taxon-name-part taxon-name-part-type="genus" reg="Bupleurum">Bupleurum</tp:taxon-name-part> <tp:taxon-name-part taxon-name-part-type="species" reg="aciphyllum">aciphyllum</tp:taxon-name-part></tp:taxon-name></italic> [<tp:taxon-name><tp:taxon-name-part taxon-name-part-type="genus" reg="Bupleurum">Bupleurum</tp:taxon-name-part> <tp:taxon-name-part taxon-name-part-type="species" reg="salicifolium">salicifolium</tp:taxon-name-part> <tp:taxon-name-part taxon-name-part-type="infraspecific-rank">ssp.</tp:taxon-name-part> <tp:taxon-name-part taxon-name-part-type="subspecies" reg="aciphyllum">aciphyllum</tp:taxon-name-part></tp:taxon-name>], ex. 16.iv.1907, Wlsm. 99748 | Walsingham Collection 1910-427 | B.M. ♂ Genitalia Slide No. 23304, NHMUK010305296, coll. <named-content xmlns:xlink="http://www.w3.org/1999/xlink" content-type="dwc:institutional_code" xlink:type="simple">NHMUK</named-content>.</p></tp:treatment-sec><tp:treatment-sec sec-type="Paratypes" id="SECID0EQXAI"><title>Paratypes.</title><p>1 ♀, Spain, Canary Islands, Tenerife, Guimar, La Ladera, 800 m, 23.iv.1998, GP <abbrev xmlns:xlink="http://www.w3.org/1999/xlink" xlink:title="“Depressariinae of Europe" id="ABBRID0EWXAI" xlink:type="simple">DEEUR</abbrev> 2634, DNA-barcode id <named-content xmlns:xlink="http://www.w3.org/1999/xlink" content-type="dwc:institutional_code" xlink:type="simple">TLMF</named-content> Lep 17692 (658 bp., <ext-link xmlns:xlink="http://www.w3.org/1999/xlink" xlink:type="simple" ext-link-type="uri" xlink:href="http://boldsystems.org/index.php/Public_BarcodeCluster?clusteruri=BOLD:ADC8281">BOLD:ADC8281</ext-link>), leg. &amp; coll. K. Larsen,; 1 ♀, Tenerife, Los Gigantes, 100 m, 8-11.i.2008, GP <abbrev xmlns:xlink="http://www.w3.org/1999/xlink" xlink:title="“Depressariinae of Europe" id="ABBRID0E1XAI" xlink:type="simple">DEEUR</abbrev> 2807, DNA-barcode id <named-content xmlns:xlink="http://www.w3.org/1999/xlink" content-type="dwc:institutional_code" xlink:type="simple">TLMF</named-content> Lep 17711 (658 bp., <ext-link xmlns:xlink="http://www.w3.org/1999/xlink" xlink:type="simple" ext-link-type="uri" xlink:href="http://boldsystems.org/index.php/Public_BarcodeCluster?clusteruri=BOLD:ADC8281">BOLD:ADC8281</ext-link>), leg. &amp; coll. K. Larsen.</p></tp:treatment-sec><tp:treatment-sec sec-type="material" id="SECID0E5XAI"><title>Other material examined.</title><p>
            <bold><italic><tp:taxon-name><tp:taxon-name-part taxon-name-part-type="genus" reg="Depressaria">Depressaria</tp:taxon-name-part> <tp:taxon-name-part taxon-name-part-type="species" reg="saharae">saharae</tp:taxon-name-part></tp:taxon-name> ssp. <tp:taxon-name><tp:taxon-name-part taxon-name-part-type="subspecies" reg="saharae">saharae</tp:taxon-name-part></tp:taxon-name></italic></bold> . 1 ♂, Spain, Granada, Sierra Nevada, 2430 m, <named-content xmlns:xlink="http://www.w3.org/1999/xlink" content-type="dwc:verbatimCoordinates" xlink:type="simple"><named-content content-type="geo-json" specific-use="{&#34;type&#34;:&#34;Point&#34;,&#34;coordinates&#34;:[-3.397333,37.103833]}" id="NCID0EBZAI" xlink:type="simple">37°6.23'N; 3°23.84'W</named-content></named-content>, 3.vii.2015, J. Tabell leg., GP ♂ 5480 J. Tabell, <abbrev xmlns:xlink="http://www.w3.org/1999/xlink" xlink:title="“Depressariinae of Europe" id="ABBRID0EGZAI" xlink:type="simple">DEEUR</abbrev> 4024, DNA barcode id. <named-content xmlns:xlink="http://www.w3.org/1999/xlink" content-type="dwc:institutional_code" xlink:type="simple">TLMF</named-content> Lep 19164 (658 bp., <ext-link xmlns:xlink="http://www.w3.org/1999/xlink" xlink:type="simple" ext-link-type="uri" xlink:href="http://boldsystems.org/index.php/Public_BarcodeCluster?clusteruri=BOLD:ACF8051">BOLD:ACF8051</ext-link>); 1 ♂, same collection data, without barcode; 2 ♂♂, Teruel, Albarracin, Val de Vecar, 1100 m, 3.x.2015, leg. J. Viehmann, coll. W. Schmitz; 1 ♂, Sr. de Albarracin, Sr. Alta, 1750m, 25.vi.2016, leg. J. Viehmann, coll. W. Schmitz; 3 ♂♂, Teruel, Albarracin. 6 km env. 1.x.2008, GP <abbrev xmlns:xlink="http://www.w3.org/1999/xlink" xlink:title="“Depressariinae of Europe" id="ABBRID0EKZAI" xlink:type="simple">DEEUR</abbrev> 1000 &amp; 1005, leg. &amp; coll. L. Srnka, 1 of them (GP <abbrev xmlns:xlink="http://www.w3.org/1999/xlink" xlink:title="“Depressariinae of Europe" id="ABBRID0EOZAI" xlink:type="simple">DEEUR</abbrev> 1000) with DNA barcode id. <named-content xmlns:xlink="http://www.w3.org/1999/xlink" content-type="dwc:institutional_code" xlink:type="simple">TLMF</named-content> Lep 07068 (584 bp., <ext-link xmlns:xlink="http://www.w3.org/1999/xlink" xlink:type="simple" ext-link-type="uri" xlink:href="http://boldsystems.org/index.php/Public_BarcodeCluster?clusteruri=BOLD:ACF8051">BOLD:ACF8051</ext-link>)</p><p>
            <bold>Introductory note</bold>. It may be considered unusual to give a detailed description of the nominate subspecies before the description of a new subspecies, but in this case the original Spanish description is not detailed enough to serve as the basis for a comparison of the two subspecies. The original description is completely without information on genetic data and has little on relationships of the new species.It is therefore necessary to include such information on the nominate subspecies in this investigation.</p></tp:treatment-sec><tp:treatment-sec sec-type="diagnosis" id="SECID0EWZAI"><title>Diagnosis.</title><p>The wing pattern of both subspecies of <italic><tp:taxon-name><tp:taxon-name-part taxon-name-part-type="genus" reg="Depressaria">D.</tp:taxon-name-part> <tp:taxon-name-part taxon-name-part-type="species" reg="saharae">saharae</tp:taxon-name-part></tp:taxon-name></italic> belongs to one of the basic patterns in the genus <italic><tp:taxon-name><tp:taxon-name-part taxon-name-part-type="genus" reg="Depressaria">Depressaria</tp:taxon-name-part></tp:taxon-name></italic> which can also be found e.g. in <italic><tp:taxon-name><tp:taxon-name-part taxon-name-part-type="genus" reg="Depressaria">D.</tp:taxon-name-part> <tp:taxon-name-part taxon-name-part-type="species" reg="ultimella">ultimella</tp:taxon-name-part></tp:taxon-name></italic> Stainton, 1849 and <italic><tp:taxon-name><tp:taxon-name-part taxon-name-part-type="genus" reg="Depressaria">D.</tp:taxon-name-part> <tp:taxon-name-part taxon-name-part-type="species" reg="daucella">daucella</tp:taxon-name-part></tp:taxon-name></italic> (Denis &amp; Schiffermüller, 1775), with which this species was confused by Walsingham (published by him as <italic><tp:taxon-name><tp:taxon-name-part taxon-name-part-type="genus" reg="Depressaria">Depressaria</tp:taxon-name-part> <tp:taxon-name-part taxon-name-part-type="species" reg="apiella">apiella</tp:taxon-name-part></tp:taxon-name></italic> (Hübner, 1796)). A situation which is often found in <italic><tp:taxon-name><tp:taxon-name-part taxon-name-part-type="genus" reg="Depressaria">Depressaria</tp:taxon-name-part></tp:taxon-name></italic> is a combination of high intraspecific variability and near identical basic wing patterns used by several species, which makes it very difficult to determine specimens externally. When intraspecific <!--PageBreak--><!--PageBreak-->variability is larger than the mean difference between the species, identification may become impossible. On the other hand, most species of <italic><tp:taxon-name><tp:taxon-name-part taxon-name-part-type="genus" reg="Depressaria">Depressaria</tp:taxon-name-part></tp:taxon-name></italic> have distinctive genitalia in both sexes. This is the case in <italic><tp:taxon-name><tp:taxon-name-part taxon-name-part-type="genus" reg="Depressaria">D.</tp:taxon-name-part> <tp:taxon-name-part taxon-name-part-type="species" reg="saharae">saharae</tp:taxon-name-part></tp:taxon-name></italic>, where diagnosis must be based on genitalia: see relevant paragraphs below.</p></tp:treatment-sec><tp:treatment-sec sec-type="description" id="SECID0EL3AI"><title>Description.</title><p>
            <tp:taxon-name><tp:taxon-name-part taxon-name-part-type="genus" reg="Depressaria">Depressaria</tp:taxon-name-part> <tp:taxon-name-part taxon-name-part-type="species" reg="saharae">saharae</tp:taxon-name-part> <tp:taxon-name-part taxon-name-part-type="infraspecific-rank">ssp.</tp:taxon-name-part> <tp:taxon-name-part taxon-name-part-type="subspecies" reg="saharae">saharae</tp:taxon-name-part></tp:taxon-name> specimens (only males) from mainland Spain (Figs <xref ref-type="fig" rid="F20">43</xref>–<xref ref-type="fig" rid="F21">47</xref>): Wingspan 18–23 mm. Head greyish brown, tips of the scales markedly paler than the rest. Labial palp second segment with long, forward projecting scales which are dark grey with a narrow whitish distal margin, third segment medium grey with flesh-coloured tinge, only at base with some blackish scales. Antenna with scape blackish, flagellum blackish on dorsal side and medium yellowish grey on ventral side. Thorax and tegulae medium greyish brown, thorax with 3 dark longitudinal streaks, one in the middle and one at each side. Forewing ground colour grey, with distinct blackish longitudinal streaks, especially in outer one-third; whitish scales are interspersed in low numbers over the whole surface, also forming an acute angled transverse line at about two-thirds, angle about 50°, and a longitudinal, somewhat interrupted line in the middle from about one-fifth to one-half; in older specimens the patterns formed by the whitish scales soon become invisible, but the longitudinal blackish streaks remain visible even in rather worn specimens; cilia dark grey, without distinct contrast from wings. Hindwing moderately translucent at base, becoming increasingly opaque toward distal part, medium greyish brown, veins darker; cilia concolorous with wings, basal one-third markedly darker than the rest in fresh specimens. Legs and abdomen without distinct patterns, covered with a mixture of light grey and blackish scales.</p><p>
            <tp:taxon-name><tp:taxon-name-part taxon-name-part-type="genus" reg="Depressaria">Depressaria</tp:taxon-name-part> <tp:taxon-name-part taxon-name-part-type="species" reg="saharae">saharae</tp:taxon-name-part> <tp:taxon-name-part taxon-name-part-type="infraspecific-rank">ssp.</tp:taxon-name-part> <tp:taxon-name-part taxon-name-part-type="subspecies" reg="tabelli">tabelli</tp:taxon-name-part></tp:taxon-name> ssp. n. (Figs <xref ref-type="fig" rid="F22">48–52</xref>): Wingspan 22–24 mm. Head warm yellowish brown, tips of the scales only slightly paler than the rest. Labial palp second segment with long, forward projecting scales which are dark warm brown with a narrow whitish distal margin, third segment yellowish at the very tip, rest of distal half predominatly black, basal half with varying proportions of blackish and pale scales. Antenna as in nominate ssp. Thorax and tegulae warm medium brown, thorax without black longitudinal streaks, only a slightly darker shadow may be visible. The most striking differences are colour and patterns of forewings: ground colour warm medium brown in costal half, becoming darker in dorsal half, but without sharp borderline between these areas, longitudinal streaks reduced, much less prominent than in nominate ssp., in central part of costal half almost completely absent; interspersed whitish scales and acute angled transverse line as in nominate ssp., cilia following the general tendency more warm brown, no remarkable difference in hindwings, legs and abdomen.</p><p>No gender-associated differences could be found in the specimens from Canary Islands.</p><p>For comparison, <italic><tp:taxon-name><tp:taxon-name-part taxon-name-part-type="genus" reg="Depressaria">D.</tp:taxon-name-part> <tp:taxon-name-part taxon-name-part-type="species" reg="bupleurella">bupleurella</tp:taxon-name-part></tp:taxon-name></italic> (Fig. <xref ref-type="fig" rid="F23">54</xref>), <italic><tp:taxon-name><tp:taxon-name-part taxon-name-part-type="genus" reg="Depressaria">D.</tp:taxon-name-part> <tp:taxon-name-part taxon-name-part-type="species" reg="daucella">daucella</tp:taxon-name-part></tp:taxon-name></italic> (Fig. <xref ref-type="fig" rid="F23">55</xref>) and two forms of <italic><tp:taxon-name><tp:taxon-name-part taxon-name-part-type="genus" reg="Depressaria">D.</tp:taxon-name-part> <tp:taxon-name-part taxon-name-part-type="species" reg="ultimella">ultimella</tp:taxon-name-part></tp:taxon-name></italic> (Figs <xref ref-type="fig" rid="F23">56–57</xref>) are shown.</p><p>
            <bold>Male genitalia.</bold> Male genitalia of <italic><tp:taxon-name><tp:taxon-name-part taxon-name-part-type="genus" reg="Depressaria">D.</tp:taxon-name-part> <tp:taxon-name-part taxon-name-part-type="species" reg="saharae">saharae</tp:taxon-name-part></tp:taxon-name></italic> (Figs <xref ref-type="fig" rid="F24">58–59</xref>) are really similar only to those of <italic><tp:taxon-name><tp:taxon-name-part taxon-name-part-type="genus" reg="Depressaria">D.</tp:taxon-name-part> <tp:taxon-name-part taxon-name-part-type="species" reg="bupleurella">bupleurella</tp:taxon-name-part></tp:taxon-name></italic> Heinemann, 1870. The most distinctive difference is the width of the excavation in the costa of valva: narrow (less than half of the basal diameter of <!--PageBreak-->the bulges at each side of the excavation) in <italic><tp:taxon-name><tp:taxon-name-part taxon-name-part-type="genus" reg="Depressaria">D.</tp:taxon-name-part> <tp:taxon-name-part taxon-name-part-type="species" reg="bupleurella">bupleurella</tp:taxon-name-part></tp:taxon-name></italic> (Fig. <xref ref-type="fig" rid="F24">60</xref>), wide (about equalling the basal diameter of these bulges) in <italic><tp:taxon-name><tp:taxon-name-part taxon-name-part-type="genus" reg="Depressaria">D.</tp:taxon-name-part> <tp:taxon-name-part taxon-name-part-type="species" reg="saharae">saharae</tp:taxon-name-part></tp:taxon-name></italic>. Apart from the species pair <italic><tp:taxon-name><tp:taxon-name-part taxon-name-part-type="genus" reg="Depressaria">D.</tp:taxon-name-part> <tp:taxon-name-part taxon-name-part-type="species" reg="bupleurella">bupleurella</tp:taxon-name-part></tp:taxon-name> / <tp:taxon-name><tp:taxon-name-part taxon-name-part-type="species" reg="saharae">saharae</tp:taxon-name-part></tp:taxon-name></italic>, the genitalia of <italic><tp:taxon-name><tp:taxon-name-part taxon-name-part-type="genus" reg="Depressaria">D.</tp:taxon-name-part> <tp:taxon-name-part taxon-name-part-type="species" reg="radiella">radiella</tp:taxon-name-part></tp:taxon-name></italic> (Goeze, 1789) show some similarity, but with differences in many details; see comparison in Figs <xref ref-type="fig" rid="F24">58–61</xref>.</p><!--PageBreak--><p>
            <bold>Female genitalia.</bold> Female genitalia (Figs <xref ref-type="fig" rid="F25">62–63</xref> + 66) are also most similar to <italic><tp:taxon-name><tp:taxon-name-part taxon-name-part-type="genus" reg="Depressaria">D.</tp:taxon-name-part> <tp:taxon-name-part taxon-name-part-type="species" reg="bupleurella">bupleurella</tp:taxon-name-part></tp:taxon-name></italic> (Figs <xref ref-type="fig" rid="F25">64</xref> + 67) with nearly the same shape of ostium and an expansion in the middle of the long and narrow ductus bursae. The best feature to separate the species is the shape of the expansion: an asymmetrical swelling without longitudinal streaks in <italic><tp:taxon-name><tp:taxon-name-part taxon-name-part-type="genus" reg="Depressaria">D.</tp:taxon-name-part> <tp:taxon-name-part taxon-name-part-type="species" reg="saharae">saharae</tp:taxon-name-part></tp:taxon-name> ssp. <tp:taxon-name><tp:taxon-name-part taxon-name-part-type="subspecies" reg="tabelli">tabelli</tp:taxon-name-part></tp:taxon-name></italic> but spindle-shaped with several longitudinal sclerotisations in <italic><tp:taxon-name><tp:taxon-name-part taxon-name-part-type="genus" reg="Depressaria">D.</tp:taxon-name-part> <tp:taxon-name-part taxon-name-part-type="species" reg="bupleurella">bupleurella</tp:taxon-name-part></tp:taxon-name>. <tp:taxon-name><tp:taxon-name-part taxon-name-part-type="genus" reg="Depressaria">D.</tp:taxon-name-part> <tp:taxon-name-part taxon-name-part-type="species" reg="radiella">radiella</tp:taxon-name-part></tp:taxon-name></italic> is also figured for comparison (Figs <xref ref-type="fig" rid="F25">65</xref> + 68). Females of the nominate ssp. are unknown so far.</p><fig id="F20" position="float" orientation="portrait"><label>Figure 43.</label><caption><p>
          <tp:taxon-name><tp:taxon-name-part taxon-name-part-type="genus" reg="Depressaria">Depressaria</tp:taxon-name-part> <tp:taxon-name-part taxon-name-part-type="species" reg="saharae">saharae</tp:taxon-name-part> <tp:taxon-name-part taxon-name-part-type="infraspecific-rank">ssp.</tp:taxon-name-part> <tp:taxon-name-part taxon-name-part-type="subspecies" reg="saharae">saharae</tp:taxon-name-part></tp:taxon-name> Spain, Granada, Sierra Nevada, 3.vii.2015, J. Tabell leg, general view.</p></caption><graphic xmlns:xlink="http://www.w3.org/1999/xlink" xlink:href="zookeys-684-119-g020.jpg" position="float" orientation="portrait" xlink:type="simple" id="oo_144581.jpg"/></fig><fig id="F21" position="float" orientation="portrait"><label>Figures 44–47.</label><caption><p>
          <tp:taxon-name><tp:taxon-name-part taxon-name-part-type="genus" reg="Depressaria">Depressaria</tp:taxon-name-part> <tp:taxon-name-part taxon-name-part-type="species" reg="saharae">saharae</tp:taxon-name-part> <tp:taxon-name-part taxon-name-part-type="infraspecific-rank">ssp.</tp:taxon-name-part> <tp:taxon-name-part taxon-name-part-type="subspecies" reg="saharae">saharae</tp:taxon-name-part></tp:taxon-name> same data as Fig. <xref ref-type="fig" rid="F20">43</xref>, but another specimen <bold>44</bold> lower side <bold>45</bold> head and thorax <bold>46</bold> labial palp, frontal view <bold>47</bold> labial palp, lateral view.</p></caption><graphic xmlns:xlink="http://www.w3.org/1999/xlink" xlink:href="zookeys-684-119-g021.jpg" position="float" orientation="portrait" xlink:type="simple" id="oo_144582.jpg"/></fig><fig id="F22" position="float" orientation="portrait"><label>Figures 48–53.</label><caption><p>
          <bold>48</bold> <italic><tp:taxon-name><tp:taxon-name-part taxon-name-part-type="genus" reg="Depressaria">Depressaria</tp:taxon-name-part> <tp:taxon-name-part taxon-name-part-type="species" reg="saharae">saharae</tp:taxon-name-part></tp:taxon-name> ssp. <tp:taxon-name><tp:taxon-name-part taxon-name-part-type="subspecies" reg="tabelli">tabelli</tp:taxon-name-part></tp:taxon-name></italic> ssp. n., holotype, Spain, Canary Islands, Guimar, e.l. <italic><tp:taxon-name><tp:taxon-name-part taxon-name-part-type="genus" reg="Bupleurum">Bupleurum</tp:taxon-name-part> <tp:taxon-name-part taxon-name-part-type="species" reg="aciphyllum">aciphyllum</tp:taxon-name-part></tp:taxon-name></italic> 16.iv.1907 <bold>49</bold> <tp:taxon-name><tp:taxon-name-part taxon-name-part-type="genus" reg="Depressaria">Depressaria</tp:taxon-name-part> <tp:taxon-name-part taxon-name-part-type="species" reg="saharae">saharae</tp:taxon-name-part> <tp:taxon-name-part taxon-name-part-type="infraspecific-rank">ssp.</tp:taxon-name-part> <tp:taxon-name-part taxon-name-part-type="subspecies" reg="tabelli">tabelli</tp:taxon-name-part></tp:taxon-name> ssp. n., Spain, Canary Islands, Guimar, 23.iv.1998, left forewing and palp <bold>50–52</bold> same specimen, details of head and palp <bold>53</bold> <italic><tp:taxon-name><tp:taxon-name-part taxon-name-part-type="genus" reg="Depressaria">Depressaria</tp:taxon-name-part> <tp:taxon-name-part taxon-name-part-type="species" reg="bupleurella">bupleurella</tp:taxon-name-part></tp:taxon-name></italic>, Austria, Mannersdorf, 21. iii. 2016, leg. W. Stark.</p></caption><graphic xmlns:xlink="http://www.w3.org/1999/xlink" xlink:href="zookeys-684-119-g022.jpg" position="float" orientation="portrait" xlink:type="simple" id="oo_144583.jpg"/></fig><fig id="F23" position="float" orientation="portrait"><label>Figures 54–57.</label><caption><p>
          <bold>54</bold> <italic><tp:taxon-name><tp:taxon-name-part taxon-name-part-type="genus" reg="Depressaria">Depressaria</tp:taxon-name-part> <tp:taxon-name-part taxon-name-part-type="species" reg="bupleurella">bupleurella</tp:taxon-name-part></tp:taxon-name></italic>, Germany, Pfalz, leg. Eppelsheim 1893, coll. <abbrev xmlns:xlink="http://www.w3.org/1999/xlink" content-type="institution" xlink:title="Naturhistorisches Museum, Vienna" id="ABBRID0EGKBI" xlink:type="simple">NHMV</abbrev> <bold>55</bold> <italic><tp:taxon-name><tp:taxon-name-part taxon-name-part-type="genus" reg="Depressaria">Depressaria</tp:taxon-name-part> <tp:taxon-name-part taxon-name-part-type="species" reg="daucella">daucella</tp:taxon-name-part></tp:taxon-name></italic>, Austria, Perchtoldsdorf, leg. P. Buchner 2012 <bold>56</bold> <italic><tp:taxon-name><tp:taxon-name-part taxon-name-part-type="genus" reg="Depressaria">Depressaria</tp:taxon-name-part> <tp:taxon-name-part taxon-name-part-type="species" reg="ultimella">ultimella</tp:taxon-name-part></tp:taxon-name></italic>, Sweden, Öland, e.l. <italic><tp:taxon-name><tp:taxon-name-part taxon-name-part-type="genus" reg="Cicuta">Cicuta</tp:taxon-name-part> <tp:taxon-name-part taxon-name-part-type="species" reg="virosa">virosa</tp:taxon-name-part></tp:taxon-name></italic>, leg. R. Johansson 1990, coll. <named-content xmlns:xlink="http://www.w3.org/1999/xlink" content-type="dwc:institutional_code" xlink:type="simple"><named-content content-type="dwc:institutional_code" xlink:type="simple">ZMUC</named-content></named-content> <bold>57</bold> <italic><tp:taxon-name><tp:taxon-name-part taxon-name-part-type="genus" reg="Depressaria">Depressaria</tp:taxon-name-part> <tp:taxon-name-part taxon-name-part-type="species" reg="ultimella">ultimella</tp:taxon-name-part></tp:taxon-name></italic>, Belgium, Frameries, e.l. <italic><tp:taxon-name><tp:taxon-name-part taxon-name-part-type="genus" reg="Apium">Apium</tp:taxon-name-part> <tp:taxon-name-part taxon-name-part-type="species" reg="graveolens">graveolens</tp:taxon-name-part></tp:taxon-name></italic>, leg. A. Dufrane 1935, coll. <named-content xmlns:xlink="http://www.w3.org/1999/xlink" content-type="dwc:institutional_code" xlink:type="simple">ZSM</named-content>.</p></caption><graphic xmlns:xlink="http://www.w3.org/1999/xlink" xlink:href="zookeys-684-119-g023.jpg" position="float" orientation="portrait" xlink:type="simple" id="oo_144584.jpg"/></fig><fig id="F24" position="float" orientation="portrait"><label>Figures 58–61.</label><caption><p>
          <bold>58</bold> <tp:taxon-name><tp:taxon-name-part taxon-name-part-type="genus" reg="Depressaria">Depressaria</tp:taxon-name-part> <tp:taxon-name-part taxon-name-part-type="species" reg="saharae">saharae</tp:taxon-name-part> <tp:taxon-name-part taxon-name-part-type="infraspecific-rank">ssp.</tp:taxon-name-part> <tp:taxon-name-part taxon-name-part-type="subspecies" reg="saharae">saharae</tp:taxon-name-part></tp:taxon-name>, preparation Jukka Tabell, slide 5480 J. Tabell; insert top left: <tp:taxon-name><tp:taxon-name-part taxon-name-part-type="genus" reg="Depressaria">D.</tp:taxon-name-part> <tp:taxon-name-part taxon-name-part-type="species" reg="saharae">saharae</tp:taxon-name-part> <tp:taxon-name-part taxon-name-part-type="infraspecific-rank">ssp.</tp:taxon-name-part> <tp:taxon-name-part taxon-name-part-type="subspecies" reg="saharae">saharae</tp:taxon-name-part></tp:taxon-name>, Spain, Teruel, 1.x.2008, with clearly visible socii, <abbrev xmlns:xlink="http://www.w3.org/1999/xlink" xlink:title="“Depressariinae of Europe" id="ABBRID0E5NBI" xlink:type="simple">DEEUR</abbrev> 1000 <bold>59</bold> <italic><tp:taxon-name><tp:taxon-name-part taxon-name-part-type="genus" reg="Depressaria">D.</tp:taxon-name-part> <tp:taxon-name-part taxon-name-part-type="species" reg="saharae">saharae</tp:taxon-name-part></tp:taxon-name> ssp. <tp:taxon-name><tp:taxon-name-part taxon-name-part-type="subspecies" reg="tabelli">tabelli</tp:taxon-name-part></tp:taxon-name></italic> ssp. n. holotype, Canary Islands, 16.iv.1907, coll. <named-content xmlns:xlink="http://www.w3.org/1999/xlink" content-type="dwc:institutional_code" xlink:type="simple">NHMUK</named-content>, preparation Klaus Sattler, B.M. genitalia slide 23304 <bold>60</bold> <italic><tp:taxon-name><tp:taxon-name-part taxon-name-part-type="genus" reg="Depressaria">D.</tp:taxon-name-part> <tp:taxon-name-part taxon-name-part-type="species" reg="bupleurella">bupleurella</tp:taxon-name-part></tp:taxon-name></italic>, Austria, Klosterneuburg, e.l. <italic><tp:taxon-name><tp:taxon-name-part taxon-name-part-type="genus" reg="Bupleurum">Bupleurum</tp:taxon-name-part></tp:taxon-name></italic>, 1922, coll. <abbrev xmlns:xlink="http://www.w3.org/1999/xlink" content-type="institution" xlink:title="Naturhistorisches Museum, Vienna" id="ABBRID0EUPBI" xlink:type="simple">NHMV</abbrev>, slide MV18258 <bold>61</bold> <italic><tp:taxon-name><tp:taxon-name-part taxon-name-part-type="genus" reg="Depressaria">D.</tp:taxon-name-part> <tp:taxon-name-part taxon-name-part-type="species" reg="radiella">radiella</tp:taxon-name-part></tp:taxon-name></italic>, Russia, Caucasus, leg. L. Srnka 2013, slide <abbrev xmlns:xlink="http://www.w3.org/1999/xlink" xlink:title="“Depressariinae of Europe" id="ABBRID0EGQBI" xlink:type="simple">DEEUR</abbrev> 2174.</p></caption><graphic xmlns:xlink="http://www.w3.org/1999/xlink" xlink:href="zookeys-684-119-g024.jpg" position="float" orientation="portrait" xlink:type="simple" id="oo_144585.jpg"/></fig><fig id="F25" position="float" orientation="portrait"><label>Figures 62–68.</label><caption><p>
          <bold>62 + 66</bold> <tp:taxon-name><tp:taxon-name-part taxon-name-part-type="genus" reg="Depressaria">Depressaria</tp:taxon-name-part> <tp:taxon-name-part taxon-name-part-type="species" reg="saharae">saharae</tp:taxon-name-part> <tp:taxon-name-part taxon-name-part-type="infraspecific-rank">ssp.</tp:taxon-name-part> <tp:taxon-name-part taxon-name-part-type="subspecies" reg="tabelli">tabelli</tp:taxon-name-part></tp:taxon-name> ssp. n. Spain, Canary Islands, Los Gigantes, 11.i.2008, slide <abbrev xmlns:xlink="http://www.w3.org/1999/xlink" xlink:title="“Depressariinae of Europe" id="ABBRID0EKRBI" xlink:type="simple">DEEUR</abbrev> 2807 (<bold>62</bold> general view <bold>66</bold> ostium region enlarged) <bold>63</bold> <italic><tp:taxon-name><tp:taxon-name-part taxon-name-part-type="genus" reg="Depressaria">D.</tp:taxon-name-part> <tp:taxon-name-part taxon-name-part-type="species" reg="saharae">saharae</tp:taxon-name-part></tp:taxon-name> ssp. <tp:taxon-name><tp:taxon-name-part taxon-name-part-type="subspecies" reg="tabelli">tabelli</tp:taxon-name-part></tp:taxon-name></italic> ssp. n. Spain, Canary Islands, Guimar, 23.iv.1998, slide <abbrev xmlns:xlink="http://www.w3.org/1999/xlink" xlink:title="“Depressariinae of Europe" id="ABBRID0ELSBI" xlink:type="simple">DEEUR</abbrev> 2634 <bold>64 + 27</bold> <italic><tp:taxon-name><tp:taxon-name-part taxon-name-part-type="genus" reg="Depressaria">D.</tp:taxon-name-part> <tp:taxon-name-part taxon-name-part-type="species" reg="bupleurella">bupleurella</tp:taxon-name-part></tp:taxon-name></italic>, Italy, coll. <named-content xmlns:xlink="http://www.w3.org/1999/xlink" content-type="dwc:institutional_code" xlink:type="simple">TLMF</named-content>, slide <abbrev xmlns:xlink="http://www.w3.org/1999/xlink" xlink:title="“Depressariinae of Europe" id="ABBRID0E3SBI" xlink:type="simple">DEEUR</abbrev> 1646 (<bold>64</bold> general view <bold>67</bold> ostium region enlarged) <bold>65 + 68</bold> <italic><tp:taxon-name><tp:taxon-name-part taxon-name-part-type="genus" reg="Depressaria">D.</tp:taxon-name-part> <tp:taxon-name-part taxon-name-part-type="species" reg="radiella">radiella</tp:taxon-name-part></tp:taxon-name></italic>, Austria, leg. &amp; coll. P. Buchner, slide <abbrev xmlns:xlink="http://www.w3.org/1999/xlink" xlink:title="“Depressariinae of Europe" id="ABBRID0ERTBI" xlink:type="simple">DEEUR</abbrev> 0029 (<bold>65</bold> general view; <bold>68</bold> ostium region enlarged).</p></caption><graphic xmlns:xlink="http://www.w3.org/1999/xlink" xlink:href="zookeys-684-119-g025.jpg" position="float" orientation="portrait" xlink:type="simple" id="oo_144586.jpg"/></fig></tp:treatment-sec><tp:treatment-sec sec-type="Molecular data" id="SECID0E5TBI"><title>Molecular data.</title><p>
            <bold>Data of barcoded specimens.</bold> <named-content xmlns:xlink="http://www.w3.org/1999/xlink" content-type="dwc:institutional_code" xlink:type="simple">TLMF</named-content> Lep 19164 (658 bp., ♂, Spain, Granada, Sierra Nevada, 2430 m, <named-content xmlns:xlink="http://www.w3.org/1999/xlink" content-type="dwc:verbatimCoordinates" xlink:type="simple"><named-content content-type="geo-json" specific-use="{&#34;type&#34;:&#34;Point&#34;,&#34;coordinates&#34;:[-3.397333,37.103833]}" id="NCID0EJUBI" xlink:type="simple">37°6.23'N; 3°23.84'W</named-content></named-content>, 3.vii.2015, J. Tabell leg., GP ♂ 5480 J. Tabell); <named-content xmlns:xlink="http://www.w3.org/1999/xlink" content-type="dwc:institutional_code" xlink:type="simple">TLMF</named-content> Lep 07068 (584 bp., ♂, Spain, Teruel, Albarracin. 6 km env, 1.x.2008, <named-content xmlns:xlink="http://www.w3.org/1999/xlink" content-type="dwc:verbatimCoordinates" xlink:type="simple"><named-content content-type="geo-json" specific-use="{&#34;type&#34;:&#34;Point&#34;,&#34;coordinates&#34;:[-3.037000,40.825000]}" id="NCID0ERUBI" xlink:type="simple">40°49.5'N; 3°2.22'W</named-content></named-content>, leg. &amp; coll. L. Srnka, gen. prep. <abbrev xmlns:xlink="http://www.w3.org/1999/xlink" xlink:title="“Depressariinae of Europe" id="ABBRID0EWUBI" xlink:type="simple">DEEUR</abbrev> 1000); <named-content xmlns:xlink="http://www.w3.org/1999/xlink" content-type="dwc:institutional_code" xlink:type="simple">TLMF</named-content> Lep 17692 (658 bp., ♀, Spain, Tenerife, Guimar, La Ladera, 800 m, <named-content xmlns:xlink="http://www.w3.org/1999/xlink" content-type="dwc:verbatimCoordinates" xlink:type="simple"><named-content content-type="geo-json" specific-use="{&#34;type&#34;:&#34;Point&#34;,&#34;coordinates&#34;:[-16.416667,28.300000]}" id="NCID0E4UBI" xlink:type="simple">28°18'N; 16°25'W</named-content></named-content>, 23.iv.1998, leg. &amp; coll. K. Larsen, gen. prep. <abbrev xmlns:xlink="http://www.w3.org/1999/xlink" xlink:title="“Depressariinae of Europe" id="ABBRID0ECVBI" xlink:type="simple">DEEUR</abbrev> 2634); <named-content xmlns:xlink="http://www.w3.org/1999/xlink" content-type="dwc:institutional_code" xlink:type="simple">TLMF</named-content> Lep 17711 (658 bp., ♀, Spain, Tenerife, Los Gigantes, 100 m, <named-content xmlns:xlink="http://www.w3.org/1999/xlink" content-type="dwc:verbatimCoordinates" xlink:type="simple"><named-content content-type="geo-json" specific-use="{&#34;type&#34;:&#34;Point&#34;,&#34;coordinates&#34;:[-16.850000,28.283333]}" id="NCID0EJVBI" xlink:type="simple">28°17'N; 16°51'W</named-content></named-content>, 8-11.i.2008, leg. &amp; coll. K. Larsen, gen. prep. <abbrev xmlns:xlink="http://www.w3.org/1999/xlink" xlink:title="“Depressariinae of Europe" id="ABBRID0EOVBI" xlink:type="simple">DEEUR</abbrev> 2807).</p><p>
            <bold>Neighbour-joining analysis</bold> (Fig. <xref ref-type="fig" rid="F26">69</xref>) shows that <italic><tp:taxon-name><tp:taxon-name-part taxon-name-part-type="genus" reg="Depressaria">D.</tp:taxon-name-part> <tp:taxon-name-part taxon-name-part-type="species" reg="saharae">saharae</tp:taxon-name-part></tp:taxon-name></italic> is a very isolated species with no obvious nearest neighbour. <italic><tp:taxon-name><tp:taxon-name-part taxon-name-part-type="genus" reg="Depressaria">Depressaria</tp:taxon-name-part> <tp:taxon-name-part taxon-name-part-type="species" reg="bupleurella">bupleurella</tp:taxon-name-part></tp:taxon-name></italic> (<ext-link xmlns:xlink="http://www.w3.org/1999/xlink" xlink:type="simple" ext-link-type="uri" xlink:href="http://boldsystems.org/index.php/Public_BarcodeCluster?clusteruri=BOLD:ABA1485">BOLD:ABA1485</ext-link>; <named-content xmlns:xlink="http://www.w3.org/1999/xlink" content-type="dwc:institutional_code" xlink:type="simple">TLMF</named-content> Lep 04843) shares a node in our NJ tree (Fig. <xref ref-type="fig" rid="F16">29</xref>), but at ~6.08-6.8% p-distance. Intraspecific variability, based on present knowledge, 0% within <tp:taxon-name><tp:taxon-name-part taxon-name-part-type="genus" reg="Depressaria">D.</tp:taxon-name-part> <tp:taxon-name-part taxon-name-part-type="species" reg="saharae">saharae</tp:taxon-name-part> <tp:taxon-name-part taxon-name-part-type="infraspecific-rank">ssp.</tp:taxon-name-part> <tp:taxon-name-part taxon-name-part-type="subspecies" reg="saharae">saharae</tp:taxon-name-part></tp:taxon-name>, 0% within <tp:taxon-name><tp:taxon-name-part taxon-name-part-type="genus" reg="Depressaria">D.</tp:taxon-name-part> <tp:taxon-name-part taxon-name-part-type="species" reg="saharae">saharae</tp:taxon-name-part> <tp:taxon-name-part taxon-name-part-type="infraspecific-rank">ssp.</tp:taxon-name-part> <tp:taxon-name-part taxon-name-part-type="subspecies" reg="tabelli">tabelli</tp:taxon-name-part></tp:taxon-name> ssp.n and 2.01% between the two ssp.</p><fig id="F26" position="float" orientation="portrait"><label>Figure 69.</label><caption><p>Neighbour -joining tree of <italic><tp:taxon-name><tp:taxon-name-part taxon-name-part-type="genus" reg="Depressaria">Depressaria</tp:taxon-name-part> <tp:taxon-name-part taxon-name-part-type="species" reg="saharae">saharae</tp:taxon-name-part></tp:taxon-name></italic> and selected species. Associated BOLD BINs: <italic><tp:taxon-name><tp:taxon-name-part taxon-name-part-type="genus" reg="Depressaria">D.</tp:taxon-name-part> <tp:taxon-name-part taxon-name-part-type="species" reg="bupleurella">bupleurella</tp:taxon-name-part></tp:taxon-name></italic>: <ext-link xmlns:xlink="http://www.w3.org/1999/xlink" xlink:type="simple" ext-link-type="uri" xlink:href="http://boldsystems.org/index.php/Public_BarcodeCluster?clusteruri=BOLD:ABA1485">BOLD:ABA1485</ext-link>; <tp:taxon-name><tp:taxon-name-part taxon-name-part-type="genus" reg="Depressaria">D.</tp:taxon-name-part> <tp:taxon-name-part taxon-name-part-type="species" reg="saharae">saharae</tp:taxon-name-part> <tp:taxon-name-part taxon-name-part-type="infraspecific-rank">ssp.</tp:taxon-name-part> <tp:taxon-name-part taxon-name-part-type="subspecies" reg="tabelli">tabelli</tp:taxon-name-part></tp:taxon-name> ssp.n: <ext-link xmlns:xlink="http://www.w3.org/1999/xlink" xlink:type="simple" ext-link-type="uri" xlink:href="http://boldsystems.org/index.php/Public_BarcodeCluster?clusteruri=BOLD:ADC8281">BOLD:ADC8281</ext-link>; <tp:taxon-name><tp:taxon-name-part taxon-name-part-type="genus" reg="Depressaria">D.</tp:taxon-name-part> <tp:taxon-name-part taxon-name-part-type="species" reg="saharae">saharae</tp:taxon-name-part> <tp:taxon-name-part taxon-name-part-type="infraspecific-rank">ssp.</tp:taxon-name-part> <tp:taxon-name-part taxon-name-part-type="subspecies" reg="sahaeae">sahaeae</tp:taxon-name-part></tp:taxon-name>: <ext-link xmlns:xlink="http://www.w3.org/1999/xlink" xlink:type="simple" ext-link-type="uri" xlink:href="http://boldsystems.org/index.php/Public_BarcodeCluster?clusteruri=BOLD:ACF8051">BOLD:ACF8051</ext-link>; <italic><tp:taxon-name><tp:taxon-name-part taxon-name-part-type="genus" reg="Depressaria">D.</tp:taxon-name-part> <tp:taxon-name-part taxon-name-part-type="species" reg="chaerophylli">chaerophylli</tp:taxon-name-part></tp:taxon-name></italic>: <ext-link xmlns:xlink="http://www.w3.org/1999/xlink" xlink:type="simple" ext-link-type="uri" xlink:href="http://boldsystems.org/index.php/Public_BarcodeCluster?clusteruri=BOLD:AAF8167">BOLD:AAF8167</ext-link>; <italic><tp:taxon-name><tp:taxon-name-part taxon-name-part-type="genus" reg="Depressaria">D.</tp:taxon-name-part> <tp:taxon-name-part taxon-name-part-type="species" reg="absynthiella">absynthiella</tp:taxon-name-part></tp:taxon-name></italic>: <ext-link xmlns:xlink="http://www.w3.org/1999/xlink" xlink:type="simple" ext-link-type="uri" xlink:href="http://boldsystems.org/index.php/Public_BarcodeCluster?clusteruri=BOLD:ABA0596">BOLD:ABA0596</ext-link>; <italic><tp:taxon-name><tp:taxon-name-part taxon-name-part-type="genus" reg="Depressaria">D.</tp:taxon-name-part> <tp:taxon-name-part taxon-name-part-type="species" reg="libanotidella">libanotidella</tp:taxon-name-part></tp:taxon-name></italic>: <ext-link xmlns:xlink="http://www.w3.org/1999/xlink" xlink:type="simple" ext-link-type="uri" xlink:href="http://boldsystems.org/index.php/Public_BarcodeCluster?clusteruri=BOLD:ACZ2964">BOLD:ACZ2964</ext-link>; <italic><tp:taxon-name><tp:taxon-name-part taxon-name-part-type="genus" reg="Depressaria">D.</tp:taxon-name-part> <tp:taxon-name-part taxon-name-part-type="species" reg="radiella">radiella</tp:taxon-name-part></tp:taxon-name></italic>: <ext-link xmlns:xlink="http://www.w3.org/1999/xlink" xlink:type="simple" ext-link-type="uri" xlink:href="http://boldsystems.org/index.php/Public_BarcodeCluster?clusteruri=BOLD:AAB6253">BOLD:AAB6253</ext-link>.</p></caption><graphic xmlns:xlink="http://www.w3.org/1999/xlink" xlink:href="zookeys-684-119-g026.jpg" position="float" orientation="portrait" xlink:type="simple" id="oo_144587.jpg"/></fig><!--PageBreak--><p>
            <bold>Maximum Likelihood analysis</bold> (Fig. <xref ref-type="fig" rid="F27">70</xref>) shows in general the same situation. Following the conclusion of <italic><tp:taxon-name><tp:taxon-name-part taxon-name-part-type="genus" reg="Depressaria">D.</tp:taxon-name-part> <tp:taxon-name-part taxon-name-part-type="species" reg="bupleurella">bupleurella</tp:taxon-name-part></tp:taxon-name></italic> as evolutionary neighbour based on genitalia patterns (see remarks below under Related species), this is not a surprise.</p><fig id="F27" position="float" orientation="portrait"><label>Figure 70.</label><caption><p>Maximum Likelihood analysis of species from the genus <italic><tp:taxon-name><tp:taxon-name-part taxon-name-part-type="genus" reg="Depressaria">Depressaria</tp:taxon-name-part></tp:taxon-name></italic>: <italic><tp:taxon-name><tp:taxon-name-part taxon-name-part-type="genus" reg="Depressaria">D.</tp:taxon-name-part> <tp:taxon-name-part taxon-name-part-type="species" reg="albarracinella">albarracinella</tp:taxon-name-part></tp:taxon-name></italic>, sp. n., <italic><tp:taxon-name><tp:taxon-name-part taxon-name-part-type="genus" reg="Depressaria">D.</tp:taxon-name-part> <tp:taxon-name-part taxon-name-part-type="species" reg="saharae">saharae</tp:taxon-name-part></tp:taxon-name></italic> and selected species, predominately from the <italic><tp:taxon-name><tp:taxon-name-part taxon-name-part-type="genus" reg="Depressaria">D.</tp:taxon-name-part> <tp:taxon-name-part taxon-name-part-type="species" reg="veneficella">veneficella</tp:taxon-name-part></tp:taxon-name></italic> and <italic><tp:taxon-name><tp:taxon-name-part taxon-name-part-type="genus" reg="Depressaria">D.</tp:taxon-name-part> <tp:taxon-name-part taxon-name-part-type="species" reg="pastinacella">pastinacella</tp:taxon-name-part></tp:taxon-name></italic> groups: In addition to the selection used for the neighbour joining tree, the following species were included: <italic><tp:taxon-name><tp:taxon-name-part taxon-name-part-type="genus" reg="Depressaria">D.</tp:taxon-name-part> <tp:taxon-name-part taxon-name-part-type="species" reg="absynthiella">absynthiella</tp:taxon-name-part></tp:taxon-name></italic> Herrich-Schäffer, 1865 (<named-content xmlns:xlink="http://www.w3.org/1999/xlink" content-type="dwc:institutional_code" xlink:type="simple">TLMF</named-content> Lep 04836, <ext-link xmlns:xlink="http://www.w3.org/1999/xlink" xlink:type="simple" ext-link-type="uri" xlink:href="http://boldsystems.org/index.php/Public_BarcodeCluster?clusteruri=BOLD:ABA0596">BOLD:ABA0596</ext-link>) <italic><tp:taxon-name><tp:taxon-name-part taxon-name-part-type="genus" reg="Depressaria">D.</tp:taxon-name-part> <tp:taxon-name-part taxon-name-part-type="species" reg="badiella">badiella</tp:taxon-name-part></tp:taxon-name></italic> (Hübner,[1796]) (<named-content xmlns:xlink="http://www.w3.org/1999/xlink" content-type="dwc:institutional_code" xlink:type="simple">TLMF</named-content> Lep 07102, <ext-link xmlns:xlink="http://www.w3.org/1999/xlink" xlink:type="simple" ext-link-type="uri" xlink:href="http://boldsystems.org/index.php/Public_BarcodeCluster?clusteruri=BOLD:ACE1835">BOLD:ACE1835</ext-link> and <named-content xmlns:xlink="http://www.w3.org/1999/xlink" content-type="dwc:institutional_code" xlink:type="simple">TLMF</named-content> Lep 07192, <ext-link xmlns:xlink="http://www.w3.org/1999/xlink" xlink:type="simple" ext-link-type="uri" xlink:href="http://boldsystems.org/index.php/Public_BarcodeCluster?clusteruri=BOLD:AAF8243">BOLD:AAF8243</ext-link>; <italic><tp:taxon-name><tp:taxon-name-part taxon-name-part-type="genus" reg="Depressaria">D.</tp:taxon-name-part> <tp:taxon-name-part taxon-name-part-type="species" reg="halophilella">halophilella</tp:taxon-name-part></tp:taxon-name></italic> Chrétien, 1908 (<named-content xmlns:xlink="http://www.w3.org/1999/xlink" content-type="dwc:institutional_code" xlink:type="simple">TLMF</named-content> Lep 16458, <ext-link xmlns:xlink="http://www.w3.org/1999/xlink" xlink:type="simple" ext-link-type="uri" xlink:href="http://boldsystems.org/index.php/Public_BarcodeCluster?clusteruri=BOLD:AAL1490">BOLD:AAL1490</ext-link>); <italic><tp:taxon-name><tp:taxon-name-part taxon-name-part-type="genus" reg="Depressaria">D.</tp:taxon-name-part> <tp:taxon-name-part taxon-name-part-type="species" reg="macrotrichella">macrotrichella</tp:taxon-name-part></tp:taxon-name></italic> Rebel, 1917 (<named-content xmlns:xlink="http://www.w3.org/1999/xlink" content-type="dwc:institutional_code" xlink:type="simple">TLMF</named-content> Lep 19105, <ext-link xmlns:xlink="http://www.w3.org/1999/xlink" xlink:type="simple" ext-link-type="uri" xlink:href="http://boldsystems.org/index.php/Public_BarcodeCluster?clusteruri=BOLD:ADC9055">BOLD:ADC9055</ext-link>); <italic><tp:taxon-name><tp:taxon-name-part taxon-name-part-type="genus" reg="Depressaria">D.</tp:taxon-name-part> <tp:taxon-name-part taxon-name-part-type="species" reg="marcella">marcella</tp:taxon-name-part></tp:taxon-name></italic> Rebel, 1901 (<named-content xmlns:xlink="http://www.w3.org/1999/xlink" content-type="dwc:institutional_code" xlink:type="simple">TLMF</named-content> Lep 06993, <ext-link xmlns:xlink="http://www.w3.org/1999/xlink" xlink:type="simple" ext-link-type="uri" xlink:href="http://boldsystems.org/index.php/Public_BarcodeCluster?clusteruri=BOLD:ABW9330">BOLD:ABW9330</ext-link>); <italic><tp:taxon-name><tp:taxon-name-part taxon-name-part-type="genus" reg="Depressaria">D.</tp:taxon-name-part> <tp:taxon-name-part taxon-name-part-type="species" reg="pimpinellae">pimpinellae</tp:taxon-name-part></tp:taxon-name></italic> Zeller, 1839 (<named-content xmlns:xlink="http://www.w3.org/1999/xlink" content-type="dwc:institutional_code" xlink:type="simple">TLMF</named-content> Lep 06997, <ext-link xmlns:xlink="http://www.w3.org/1999/xlink" xlink:type="simple" ext-link-type="uri" xlink:href="http://boldsystems.org/index.php/Public_BarcodeCluster?clusteruri=BOLD:AAD6055">BOLD:AAD6055</ext-link>); <italic><tp:taxon-name><tp:taxon-name-part taxon-name-part-type="genus" reg="Depressaria">D.</tp:taxon-name-part> <tp:taxon-name-part taxon-name-part-type="species" reg="pseudobadiella">pseudobadiella</tp:taxon-name-part></tp:taxon-name></italic> Nel, 2011 (<named-content xmlns:xlink="http://www.w3.org/1999/xlink" content-type="dwc:institutional_code" xlink:type="simple">TLMF</named-content> Lep 19054, <ext-link xmlns:xlink="http://www.w3.org/1999/xlink" xlink:type="simple" ext-link-type="uri" xlink:href="http://boldsystems.org/index.php/Public_BarcodeCluster?clusteruri=BOLD:ACC4792">BOLD:ACC4792</ext-link>); <italic><tp:taxon-name><tp:taxon-name-part taxon-name-part-type="genus" reg="Depressaria">D.</tp:taxon-name-part> <tp:taxon-name-part taxon-name-part-type="species" reg="silesiaca">silesiaca</tp:taxon-name-part></tp:taxon-name></italic> Heinemann, 1870 (<named-content xmlns:xlink="http://www.w3.org/1999/xlink" content-type="dwc:institutional_code" xlink:type="simple">TLMF</named-content> Lep 04919, <ext-link xmlns:xlink="http://www.w3.org/1999/xlink" xlink:type="simple" ext-link-type="uri" xlink:href="http://boldsystems.org/index.php/Public_BarcodeCluster?clusteruri=BOLD:AAI9647">BOLD:AAI9647</ext-link>). The evolutionary history was inferred by using the Maximum Likelihood method based on the Tamura-Nei model. The tree with the highest log likelihood (-4818.52) is shown. Initial trees for the heuristic search were obtained automatically by applying Neighbor-Join and BioNJ algorithms to a matrix of pairwise distances estimated using the Maximum Composite Likelihood (MCL) approach, and then selecting the topology with superior log likelihood value. The tree is drawn to scale, with branch lengths measured in the number of substitutions per site. The proportion of sites where at least 1 unambiguous base is present in at least 1 sequence for each descendent clade is shown next to each internal node in the tree. The analysis involved 54 nucleotide sequences from selected species of <italic><tp:taxon-name><tp:taxon-name-part taxon-name-part-type="genus" reg="Agonopterix">Agonopterix</tp:taxon-name-part></tp:taxon-name></italic> and <italic><tp:taxon-name><tp:taxon-name-part taxon-name-part-type="genus" reg="Depressaria">Depressaria</tp:taxon-name-part></tp:taxon-name></italic>. Only the <italic><tp:taxon-name><tp:taxon-name-part taxon-name-part-type="genus" reg="Depressaria">Depressaria</tp:taxon-name-part></tp:taxon-name></italic>-part of the tree is shown here. Codon positions included were 1st+2nd+3rd+Noncoding. All positions containing gaps and missing data were eliminated. There were a total of 657 positions in the final dataset. Evolutionary analyses were conducted in MEGA7: Molecular Evolutionary Genetics Analysis version 7.0 for bigger datasets (Kumar, Stecher and Tamura 2015). The result is shown in radiation graphic, because in this view the evolutionary aspect is visualized better than in traditional tree.</p></caption><graphic xmlns:xlink="http://www.w3.org/1999/xlink" xlink:href="zookeys-684-119-g027.jpg" position="float" orientation="portrait" xlink:type="simple" id="oo_144588.jpg"/></fig></tp:treatment-sec><tp:treatment-sec sec-type="Related species" id="SECID0EIBCI"><title>Related species.</title><p>Based on male genitalia, <italic><tp:taxon-name><tp:taxon-name-part taxon-name-part-type="genus" reg="Depressaria">D.</tp:taxon-name-part> <tp:taxon-name-part taxon-name-part-type="species" reg="saharae">saharae</tp:taxon-name-part></tp:taxon-name></italic> belongs to the <italic><tp:taxon-name><tp:taxon-name-part taxon-name-part-type="species" reg="pastinacella">pastinacella</tp:taxon-name-part></tp:taxon-name></italic> group (Hannemann, 1953), named after <italic><tp:taxon-name><tp:taxon-name-part taxon-name-part-type="genus" reg="Depressaria">D.</tp:taxon-name-part> <tp:taxon-name-part taxon-name-part-type="species" reg="pastinacella">pastinacella</tp:taxon-name-part></tp:taxon-name></italic> (Duponchel, 1838), now valid as <italic><tp:taxon-name><tp:taxon-name-part taxon-name-part-type="genus" reg="Depressaria">D.</tp:taxon-name-part> <tp:taxon-name-part taxon-name-part-type="species" reg="radiella">radiella</tp:taxon-name-part></tp:taxon-name></italic> (Goeze, 1783), which is characterised by the presence of a basal process of sacculus (clavus) and the absence or near absence of a distal process of sacculus (cuiller). Within this group, genitalia of both sexes clearly show <italic><tp:taxon-name><tp:taxon-name-part taxon-name-part-type="genus" reg="Depressaria">D.</tp:taxon-name-part> <tp:taxon-name-part taxon-name-part-type="species" reg="bupleurella">bupleurella</tp:taxon-name-part></tp:taxon-name></italic> as closest species. Neighbour Joining tree and Maximum Likelihood analysis correspond with this estimation. The close relatedness of <italic><tp:taxon-name><tp:taxon-name-part taxon-name-part-type="genus" reg="Depressaria">D.</tp:taxon-name-part> <tp:taxon-name-part taxon-name-part-type="species" reg="saharae">saharae</tp:taxon-name-part></tp:taxon-name></italic> and <italic><tp:taxon-name><tp:taxon-name-part taxon-name-part-type="genus" reg="Depressaria">D.</tp:taxon-name-part> <tp:taxon-name-part taxon-name-part-type="species" reg="bupleurella">bupleurella</tp:taxon-name-part></tp:taxon-name></italic> is also supported by biology with both species (so far only known from <tp:taxon-name><tp:taxon-name-part taxon-name-part-type="infraspecific-rank">ssp.</tp:taxon-name-part> <tp:taxon-name-part taxon-name-part-type="subspecies" reg="tabelli">tabelli</tp:taxon-name-part></tp:taxon-name>) feeding on <italic><tp:taxon-name><tp:taxon-name-part taxon-name-part-type="genus" reg="Bupleurum">Bupleurum</tp:taxon-name-part></tp:taxon-name></italic>.</p></tp:treatment-sec><tp:treatment-sec sec-type="etymology" id="SECID0EQECI"><title>Etymology.</title><p>The subspecies name, a noun in the genitive case, honours Jukka Tabell, the Finnish lepidopterologist, who collected <italic><tp:taxon-name><tp:taxon-name-part taxon-name-part-type="genus" reg="Depressaria">D.</tp:taxon-name-part> <tp:taxon-name-part taxon-name-part-type="species" reg="saharae">saharae</tp:taxon-name-part></tp:taxon-name></italic> - at this time still an undescribed species - in 2015 from the Spanish mainland, and sent specimens to Peter Buchner for study. They were essential to understanding this species and led to a search <!--PageBreak-->for females, which were found in collections from the Canary Islands and which are here treated as a separate subspecies.</p></tp:treatment-sec><tp:treatment-sec sec-type="distribution" id="SECID0EDFCI"><title>Distribution.</title><p>So far known only from Spain: Canary Islands (Tenerife).</p><!--PageBreak--></tp:treatment-sec><tp:treatment-sec sec-type="Bionomics" id="SECID0EJFCI"><title>Bionomics.</title><p>Walsingham reared one moth from larvae collected on <italic><tp:taxon-name><tp:taxon-name-part taxon-name-part-type="genus" reg="Bupleurum">Bupleurum</tp:taxon-name-part> <tp:taxon-name-part taxon-name-part-type="species" reg="aciphyllum">aciphyllum</tp:taxon-name-part></tp:taxon-name></italic> (<tp:taxon-name><tp:taxon-name-part taxon-name-part-type="genus" reg="Bupleurum">Bupleurum</tp:taxon-name-part> <tp:taxon-name-part taxon-name-part-type="species" reg="salicifolium">salicifolium</tp:taxon-name-part> <tp:taxon-name-part taxon-name-part-type="infraspecific-rank">ssp.</tp:taxon-name-part> <tp:taxon-name-part taxon-name-part-type="subspecies" reg="aciphyllum">aciphyllum</tp:taxon-name-part></tp:taxon-name> (Webb &amp; Berthel.) Sunding &amp; G. Kunkel) from Canary Islands, Tenerife, Guimar. This plant is an endemic species of Macaronesia. The food-plant of <tp:taxon-name><tp:taxon-name-part taxon-name-part-type="genus" reg="Depressaria">D.</tp:taxon-name-part> <tp:taxon-name-part taxon-name-part-type="species" reg="saharae">saharae</tp:taxon-name-part> <tp:taxon-name-part taxon-name-part-type="infraspecific-rank">ssp.</tp:taxon-name-part> <tp:taxon-name-part taxon-name-part-type="subspecies" reg="saharae">saharae</tp:taxon-name-part></tp:taxon-name> is unknown, but is likely to be another species of <italic><tp:taxon-name><tp:taxon-name-part taxon-name-part-type="genus" reg="Bupleurum">Bupleurum</tp:taxon-name-part></tp:taxon-name></italic>.</p></tp:treatment-sec><tp:treatment-sec sec-type="remarks" id="SECID0EDHCI"><title>Remarks.</title><p>The first encounter with male genitalia of <italic><tp:taxon-name><tp:taxon-name-part taxon-name-part-type="genus" reg="Depressaria">D.</tp:taxon-name-part> <tp:taxon-name-part taxon-name-part-type="species" reg="saharae">saharae</tp:taxon-name-part></tp:taxon-name></italic> was a simple drawing in literature: <xref ref-type="bibr" rid="B6">Klimesch (1985)</xref> reports on a letter from Klaus Sattler regarding Walsingham’s bred male from Tenerife which Walsingham had referred to <italic><tp:taxon-name><tp:taxon-name-part taxon-name-part-type="genus" reg="Depressaria">D.</tp:taxon-name-part> <tp:taxon-name-part taxon-name-part-type="species" reg="apiella">apiella</tp:taxon-name-part></tp:taxon-name></italic>: “….According to Dr. Sattler, <named-content xmlns:xlink="http://www.w3.org/1999/xlink" content-type="dwc:institutional_code" xlink:type="simple">NHMUK</named-content> London, this specimen belongs to a species near <italic><tp:taxon-name><tp:taxon-name-part taxon-name-part-type="genus" reg="Depressaria">D.</tp:taxon-name-part> <tp:taxon-name-part taxon-name-part-type="species" reg="bupleurella">bupleurella</tp:taxon-name-part></tp:taxon-name></italic> or to a form of <italic><tp:taxon-name><tp:taxon-name-part taxon-name-part-type="genus" reg="Depressaria">D.</tp:taxon-name-part> <tp:taxon-name-part taxon-name-part-type="species" reg="bupleurella">bupleurella</tp:taxon-name-part></tp:taxon-name></italic>. Dissection showed differences in costa of valva and in cuiller. It must be left to a later revision of this group to decide on the final status” [translated from German]. Some males from Teruel, dissected by P. Buchner, showed this distinctive genitalia feature also. DNA barcoding supported the view that it was not a form of <italic><tp:taxon-name><tp:taxon-name-part taxon-name-part-type="genus" reg="Depressaria">D.</tp:taxon-name-part> <tp:taxon-name-part taxon-name-part-type="species" reg="bupleurella">bupleurella</tp:taxon-name-part></tp:taxon-name></italic>, but a distinct species. As at this stage females were unknown, it remained undescribed.</p><p>In the large collection of Knud Larson, two females from Tenerife were found, which were both in external appearance and in genitalia patterns close to <italic><tp:taxon-name><tp:taxon-name-part taxon-name-part-type="genus" reg="Depressaria">D.</tp:taxon-name-part> <tp:taxon-name-part taxon-name-part-type="species" reg="bupleurella">bupleurella</tp:taxon-name-part></tp:taxon-name></italic>, but showed a 6.36% p-distance in DNA-barcode, while barcodes show a 2% difference compared to <italic><tp:taxon-name><tp:taxon-name-part taxon-name-part-type="genus" reg="Depressaria">D.</tp:taxon-name-part> <tp:taxon-name-part taxon-name-part-type="species" reg="saharae">saharae</tp:taxon-name-part></tp:taxon-name></italic> from Teruel, separating into two reciprocally monophyletic clusters. This suggested they were at least closely related, but left open <!--PageBreak--><!--PageBreak-->the question of conspecificity. A male reared by Walsingham from Tenerife in 1907 was the key to this so far unanswered question: it has genitalia like <italic><tp:taxon-name><tp:taxon-name-part taxon-name-part-type="genus" reg="Depressaria">D.</tp:taxon-name-part> <tp:taxon-name-part taxon-name-part-type="species" reg="saharae">saharae</tp:taxon-name-part></tp:taxon-name></italic> from Teruel, but in external appearance is like the females from Tenerife. The lack of genitalic separation suggests that the Teruel and Tenerife specimens are conspecific, in spite of their different external appearance. The different external appearance of the Canary Island population, in combination with the corresponding external features of both sexes of the Canary Island population justify the treatment as two separate subspecies.</p></tp:treatment-sec><tp:treatment-sec><!--Section generated to contain objects referenced in tp:taxon-treatment.--><fig id="F16" position="float" orientation="portrait"><label>Figures 28–33.</label><caption><p>Comparison of wing patterns of several species similar to <italic><tp:taxon-name><tp:taxon-name-part taxon-name-part-type="genus" reg="Agonopterix">A.</tp:taxon-name-part> <tp:taxon-name-part taxon-name-part-type="species" reg="pseudoferulae">pseudoferulae</tp:taxon-name-part></tp:taxon-name></italic> sp. n. <bold>28</bold> <italic><tp:taxon-name><tp:taxon-name-part taxon-name-part-type="genus" reg="Agonopterix">A.</tp:taxon-name-part> <tp:taxon-name-part taxon-name-part-type="species" reg="ferulae">ferulae</tp:taxon-name-part></tp:taxon-name></italic> (France, Var, e.l. <italic><tp:taxon-name><tp:taxon-name-part taxon-name-part-type="genus" reg="Ferula">Ferula</tp:taxon-name-part> <tp:taxon-name-part taxon-name-part-type="species" reg="communis">communis</tp:taxon-name-part></tp:taxon-name></italic>) <bold>29</bold> <italic><tp:taxon-name><tp:taxon-name-part taxon-name-part-type="genus" reg="Agonopterix">A.</tp:taxon-name-part> <tp:taxon-name-part taxon-name-part-type="species" reg="ferulae">ferulae</tp:taxon-name-part></tp:taxon-name></italic> (Italy, Sardinia, Gennargentu) <bold>30</bold> <italic><tp:taxon-name><tp:taxon-name-part taxon-name-part-type="genus" reg="Agonopterix">A.</tp:taxon-name-part> <tp:taxon-name-part taxon-name-part-type="species" reg="cluniana">cluniana</tp:taxon-name-part></tp:taxon-name></italic> (Austria, Vorarlberg, Bangs) <bold>31</bold> <italic><tp:taxon-name><tp:taxon-name-part taxon-name-part-type="genus" reg="Agonopterix">A.</tp:taxon-name-part> <tp:taxon-name-part taxon-name-part-type="species" reg="oinochroa">oinochroa</tp:taxon-name-part></tp:taxon-name></italic> (Germany, Kaiserstuhl, e.l. <italic><tp:taxon-name><tp:taxon-name-part taxon-name-part-type="genus" reg="Genista">Genista</tp:taxon-name-part> <tp:taxon-name-part taxon-name-part-type="species" reg="tinctoria">tinctoria</tp:taxon-name-part></tp:taxon-name></italic>) <bold>32</bold> <italic><tp:taxon-name><tp:taxon-name-part taxon-name-part-type="genus" reg="Agonopterix">A.</tp:taxon-name-part> <tp:taxon-name-part taxon-name-part-type="species" reg="scopariella">scopariella</tp:taxon-name-part></tp:taxon-name></italic> (Italy, Lugano, e.l. <italic><tp:taxon-name><tp:taxon-name-part taxon-name-part-type="genus" reg="Laburnum">Laburnum</tp:taxon-name-part></tp:taxon-name></italic>) <bold>33</bold> <italic><tp:taxon-name><tp:taxon-name-part taxon-name-part-type="genus" reg="Agonopterix">A.</tp:taxon-name-part> <tp:taxon-name-part taxon-name-part-type="species" reg="atomella">atomella</tp:taxon-name-part></tp:taxon-name></italic> (Austria, Lower Austria, Waschberg).</p></caption><graphic xmlns:xlink="http://www.w3.org/1999/xlink" xlink:href="zookeys-684-119-g016.jpg" position="float" orientation="portrait" xlink:type="simple" id="oo_144577.jpg"/></fig></tp:treatment-sec><ref-list><ref id="B6"><mixed-citation xmlns:xlink="http://www.w3.org/1999/xlink" xlink:type="simple">
          <person-group><name name-style="western"><surname>Klimesch</surname><given-names>J</given-names></name></person-group> (<year>1985</year>) <article-title>Beiträge zur Kenntnis der Microlepidopteren-Fauna des Kanarischen Archipels. 7. <tp:taxon-name><tp:taxon-name-part taxon-name-part-type="family">Oecophoridae</tp:taxon-name-part></tp:taxon-name>, <tp:taxon-name><tp:taxon-name-part taxon-name-part-type="family">Symmocidae</tp:taxon-name-part></tp:taxon-name>, <tp:taxon-name><tp:taxon-name-part taxon-name-part-type="family">Holcopogonidae</tp:taxon-name-part></tp:taxon-name>.</article-title> <source>Vierraea</source> <volume>14</volume>: <fpage>131</fpage>–<lpage>151</lpage>. <ext-link xlink:type="simple" ext-link-type="uri" xlink:href="http://islandlab.uac.pt/fotos/publicacoes/publicacoes_Klimesch85_BeitrageKenntnisMicrolepidopterenFaunaKanarischenArchipels.pdf">http://islandlab.uac.pt/fotos/publicacoes/publicacoes_Klimesch85_BeitrageKenntnisMicrolepidopterenFaunaKanarischenArchipels.pdf</ext-link></mixed-citation></ref></ref-list></tp:taxon-treatment>
